# Supplementary material for: Neural network hyperparameter optimization for prediction of real estate prices in Helsinki
Source: PeerJ Comput Sci. 2021 Apr 19;7:e444. doi: 10.7717/peerj-cs.444 (PMC8064234; doi:10.7717/peerj-cs.444)
Supplement: Supplemental Information 1 [file peerj-cs-07-444-s001.csv]

apartmentFloor	floors	fullArea	rooms	type	year	deptFreePrice	energyClass	propertyOwnership	population	avgAge	total_age_18	total_educated	lower_high_education	higher_high_education	median_income	lower_income_class	mid_income_class	high_income_class	total_purchasing_power	total_households	density	own_households	rent_households	median_income_household	low_incomeclass_households	mid_incomeclass_households	high_incomeclass_households	household_purchasing_power	total_buildings	flats	avg_size	apartment_buildings	total_jobs	employed	unemployed	students	pensioners	bus	store	doctor	school	sports
2	6	29	1	1	1936	279000	7	2	18427	41	16273	14614	2983	5988	27577	2772	6778	6609	681838023	10301	38.7	4767	5144	40603	1682	4147	4376	679917694	634	11945	65.9	11943	50264	10340	702	1212	3350	125.73684210526316	135.796875	589.46875	395.578125	323.34375
1	7	81	3	1	1936	549000	5	2	18427	41	16273	14614	2983	5988	27577	2772	6778	6609	681838023	10301	38.7	4767	5144	40603	1682	4147	4376	679917694	634	11945	65.9	11943	50264	10340	702	1212	3350	125.73684210526316	135.796875	589.46875	395.578125	323.34375
3	6	91	3	1	1935	689000	6	2	18427	41	16273	14614	2983	5988	27577	2772	6778	6609	681838023	10301	38.7	4767	5144	40603	1682	4147	4376	679917694	634	11945	65.9	11943	50264	10340	702	1212	3350	125.73684210526316	135.796875	589.46875	395.578125	323.34375
6	8	37.5	1	1	1988	319000	5	1	18427	41	16273	14614	2983	5988	27577	2772	6778	6609	681838023	10301	38.7	4767	5144	40603	1682	4147	4376	679917694	634	11945	65.9	11943	50264	10340	702	1212	3350	125.73684210526316	135.796875	589.46875	395.578125	323.34375
2	6	111	4	1	1936	945000	6	2	18427	41	16273	14614	2983	5988	27577	2772	6778	6609	681838023	10301	38.7	4767	5144	40603	1682	4147	4376	679917694	634	11945	65.9	11943	50264	10340	702	1212	3350	125.73684210526316	135.796875	589.46875	395.578125	323.34375
3	7	160	5	1	1936	982000	6	2	18427	41	16273	14614	2983	5988	27577	2772	6778	6609	681838023	10301	38.7	4767	5144	40603	1682	4147	4376	679917694	634	11945	65.9	11943	50264	10340	702	1212	3350	125.73684210526316	135.796875	589.46875	395.578125	323.34375
2	6	128	3	1	1926	935000	6	2	18427	41	16273	14614	2983	5988	27577	2772	6778	6609	681838023	10301	38.7	4767	5144	40603	1682	4147	4376	679917694	634	11945	65.9	11943	50264	10340	702	1212	3350	125.73684210526316	135.796875	589.46875	395.578125	323.34375
6	8	60	2	1	1988	509000	5	1	18427	41	16273	14614	2983	5988	27577	2772	6778	6609	681838023	10301	38.7	4767	5144	40603	1682	4147	4376	679917694	634	11945	65.9	11943	50264	10340	702	1212	3350	125.73684210526316	135.796875	589.46875	395.578125	323.34375
4	6	91	3	1	1935	655000	6	2	18427	41	16273	14614	2983	5988	27577	2772	6778	6609	681838023	10301	38.7	4767	5144	40603	1682	4147	4376	679917694	634	11945	65.9	11943	50264	10340	702	1212	3350	125.73684210526316	135.796875	589.46875	395.578125	323.34375
1	6	112	3	1	1927	729000	4	2	18427	41	16273	14614	2983	5988	27577	2772	6778	6609	681838023	10301	38.7	4767	5144	40603	1682	4147	4376	679917694	634	11945	65.9	11943	50264	10340	702	1212	3350	125.73684210526316	135.796875	589.46875	395.578125	323.34375
3	7	110	4	1	1934	720000	4	2	18427	41	16273	14614	2983	5988	27577	2772	6778	6609	681838023	10301	38.7	4767	5144	40603	1682	4147	4376	679917694	634	11945	65.9	11943	50264	10340	702	1212	3350	125.73684210526316	135.796875	589.46875	395.578125	323.34375
6	8	57.5	2	1	1930	438000	6	2	18427	41	16273	14614	2983	5988	27577	2772	6778	6609	681838023	10301	38.7	4767	5144	40603	1682	4147	4376	679917694	634	11945	65.9	11943	50264	10340	702	1212	3350	125.73684210526316	135.796875	589.46875	395.578125	323.34375
4	8	117.5	4	1	1988	735000	5	1	18427	41	16273	14614	2983	5988	27577	2772	6778	6609	681838023	10301	38.7	4767	5144	40603	1682	4147	4376	679917694	634	11945	65.9	11943	50264	10340	702	1212	3350	125.73684210526316	135.796875	589.46875	395.578125	323.34375
1	6	53.8	2	1	1925	448000	4	2	18427	41	16273	14614	2983	5988	27577	2772	6778	6609	681838023	10301	38.7	4767	5144	40603	1682	4147	4376	679917694	634	11945	65.9	11943	50264	10340	702	1212	3350	125.73684210526316	135.796875	589.46875	395.578125	323.34375
1	6	53.8	2	1	1925	448000	4	2	18427	41	16273	14614	2983	5988	27577	2772	6778	6609	681838023	10301	38.7	4767	5144	40603	1682	4147	4376	679917694	634	11945	65.9	11943	50264	10340	702	1212	3350	125.73684210526316	135.796875	589.46875	395.578125	323.34375
1	6	53.8	2	1	1925	448000	4	2	18427	41	16273	14614	2983	5988	27577	2772	6778	6609	681838023	10301	38.7	4767	5144	40603	1682	4147	4376	679917694	634	11945	65.9	11943	50264	10340	702	1212	3350	125.73684210526316	135.796875	589.46875	395.578125	323.34375
2	6	73.7	2	1	1926	545000	6	2	18427	41	16273	14614	2983	5988	27577	2772	6778	6609	681838023	10301	38.7	4767	5144	40603	1682	4147	4376	679917694	634	11945	65.9	11943	50264	10340	702	1212	3350	125.73684210526316	135.796875	589.46875	395.578125	323.34375
4	7	109.5	3	1	1927	768000	4	2	18427	41	16273	14614	2983	5988	27577	2772	6778	6609	681838023	10301	38.7	4767	5144	40603	1682	4147	4376	679917694	634	11945	65.9	11943	50264	10340	702	1212	3350	125.73684210526316	135.796875	589.46875	395.578125	323.34375
6	7	29	1	1	1938	259000	5	2	18427	41	16273	14614	2983	5988	27577	2772	6778	6609	681838023	10301	38.7	4767	5144	40603	1682	4147	4376	679917694	634	11945	65.9	11943	50264	10340	702	1212	3350	125.73684210526316	135.796875	589.46875	395.578125	323.34375
3	7	48.5	2	1	1932	413701	4	2	18427	41	16273	14614	2983	5988	27577	2772	6778	6609	681838023	10301	38.7	4767	5144	40603	1682	4147	4376	679917694	634	11945	65.9	11943	50264	10340	702	1212	3350	125.73684210526316	135.796875	589.46875	395.578125	323.34375
4	7	53	2	1	1934	369000	5	2	18427	41	16273	14614	2983	5988	27577	2772	6778	6609	681838023	10301	38.7	4767	5144	40603	1682	4147	4376	679917694	634	11945	65.9	11943	50264	10340	702	1212	3350	125.73684210526316	135.796875	589.46875	395.578125	323.34375
2	6	41	1	1	1928	283000	6	2	18427	41	16273	14614	2983	5988	27577	2772	6778	6609	681838023	10301	38.7	4767	5144	40603	1682	4147	4376	679917694	634	11945	65.9	11943	50264	10340	702	1212	3350	125.73684210526316	135.796875	589.46875	395.578125	323.34375
3	6	73	2	1	1928	550000	6	2	18427	41	16273	14614	2983	5988	27577	2772	6778	6609	681838023	10301	38.7	4767	5144	40603	1682	4147	4376	679917694	634	11945	65.9	11943	50264	10340	702	1212	3350	125.73684210526316	135.796875	589.46875	395.578125	323.34375
5	6	46	2	1	2005	580000	4	2	18427	41	16273	14614	2983	5988	27577	2772	6778	6609	681838023	10301	38.7	4767	5144	40603	1682	4147	4376	679917694	634	11945	65.9	11943	50264	10340	702	1212	3350	125.73684210526316	135.796875	589.46875	395.578125	323.34375
3	5	50	2	1	1929	350000	7	2	18427	41	16273	14614	2983	5988	27577	2772	6778	6609	681838023	10301	38.7	4767	5144	40603	1682	4147	4376	679917694	634	11945	65.9	11943	50264	10340	702	1212	3350	125.73684210526316	135.796875	589.46875	395.578125	323.34375
1	6	30	1	1	1926	257000	6	2	18427	41	16273	14614	2983	5988	27577	2772	6778	6609	681838023	10301	38.7	4767	5144	40603	1682	4147	4376	679917694	634	11945	65.9	11943	50264	10340	702	1212	3350	125.73684210526316	135.796875	589.46875	395.578125	323.34375
2	6	40	1	1	1936	336000	4	2	18427	41	16273	14614	2983	5988	27577	2772	6778	6609	681838023	10301	38.7	4767	5144	40603	1682	4147	4376	679917694	634	11945	65.9	11943	50264	10340	702	1212	3350	125.73684210526316	135.796875	589.46875	395.578125	323.34375
5	7	26	1	1	1927	207000	4	2	18427	41	16273	14614	2983	5988	27577	2772	6778	6609	681838023	10301	38.7	4767	5144	40603	1682	4147	4376	679917694	634	11945	65.9	11943	50264	10340	702	1212	3350	125.73684210526316	135.796875	589.46875	395.578125	323.34375
2	4	24	1	1	1936	236000	5	2	18427	41	16273	14614	2983	5988	27577	2772	6778	6609	681838023	10301	38.7	4767	5144	40603	1682	4147	4376	679917694	634	11945	65.9	11943	50264	10340	702	1212	3350	125.73684210526316	135.796875	589.46875	395.578125	323.34375
4	6	24	1	1	1937	245000	6	2	18427	41	16273	14614	2983	5988	27577	2772	6778	6609	681838023	10301	38.7	4767	5144	40603	1682	4147	4376	679917694	634	11945	65.9	11943	50264	10340	702	1212	3350	125.73684210526316	135.796875	589.46875	395.578125	323.34375
5	7	43	2	1	1932	392000	4	2	18427	41	16273	14614	2983	5988	27577	2772	6778	6609	681838023	10301	38.7	4767	5144	40603	1682	4147	4376	679917694	634	11945	65.9	11943	50264	10340	702	1212	3350	125.73684210526316	135.796875	589.46875	395.578125	323.34375
8	8	63	2	1	1988	414000	3	1	18427	41	16273	14614	2983	5988	27577	2772	6778	6609	681838023	10301	38.7	4767	5144	40603	1682	4147	4376	679917694	634	11945	65.9	11943	50264	10340	702	1212	3350	125.73684210526316	135.796875	589.46875	395.578125	323.34375
7	7	58	2	1	1928	521000	4	2	18427	41	16273	14614	2983	5988	27577	2772	6778	6609	681838023	10301	38.7	4767	5144	40603	1682	4147	4376	679917694	634	11945	65.9	11943	50264	10340	702	1212	3350	125.73684210526316	135.796875	589.46875	395.578125	323.34375
1	6	28	1	1	1927	260000	6	2	18427	41	16273	14614	2983	5988	27577	2772	6778	6609	681838023	10301	38.7	4767	5144	40603	1682	4147	4376	679917694	634	11945	65.9	11943	50264	10340	702	1212	3350	125.73684210526316	135.796875	589.46875	395.578125	323.34375
1	5	23	1	1	1932	243000	5	2	18427	41	16273	14614	2983	5988	27577	2772	6778	6609	681838023	10301	38.7	4767	5144	40603	1682	4147	4376	679917694	634	11945	65.9	11943	50264	10340	702	1212	3350	125.73684210526316	135.796875	589.46875	395.578125	323.34375
7	7	69	1	1	2014	694000	1	2	18427	41	16273	14614	2983	5988	27577	2772	6778	6609	681838023	10301	38.7	4767	5144	40603	1682	4147	4376	679917694	634	11945	65.9	11943	50264	10340	702	1212	3350	125.73684210526316	135.796875	589.46875	395.578125	323.34375
5	6	36	1	1	1936	295000	5	2	18427	41	16273	14614	2983	5988	27577	2772	6778	6609	681838023	10301	38.7	4767	5144	40603	1682	4147	4376	679917694	634	11945	65.9	11943	50264	10340	702	1212	3350	125.73684210526316	135.796875	589.46875	395.578125	323.34375
3	5	48	2	1	1929	360000	7	2	18427	41	16273	14614	2983	5988	27577	2772	6778	6609	681838023	10301	38.7	4767	5144	40603	1682	4147	4376	679917694	634	11945	65.9	11943	50264	10340	702	1212	3350	125.73684210526316	135.796875	589.46875	395.578125	323.34375
6	6	36	1	1	1936	282000	5	2	18427	41	16273	14614	2983	5988	27577	2772	6778	6609	681838023	10301	38.7	4767	5144	40603	1682	4147	4376	679917694	634	11945	65.9	11943	50264	10340	702	1212	3350	125.73684210526316	135.796875	589.46875	395.578125	323.34375
1	3	23	1	1	1934	226000	4	2	18427	41	16273	14614	2983	5988	27577	2772	6778	6609	681838023	10301	38.7	4767	5144	40603	1682	4147	4376	679917694	634	11945	65.9	11943	50264	10340	702	1212	3350	125.73684210526316	135.796875	589.46875	395.578125	323.34375
3	6	47	6	1	1927	392000	6	2	18427	41	16273	14614	2983	5988	27577	2772	6778	6609	681838023	10301	38.7	4767	5144	40603	1682	4147	4376	679917694	634	11945	65.9	11943	50264	10340	702	1212	3350	125.73684210526316	135.796875	589.46875	395.578125	323.34375
6	6	39	1	1	1927	360000	7	2	18427	41	16273	14614	2983	5988	27577	2772	6778	6609	681838023	10301	38.7	4767	5144	40603	1682	4147	4376	679917694	634	11945	65.9	11943	50264	10340	702	1212	3350	125.73684210526316	135.796875	589.46875	395.578125	323.34375
6	8	57	2	1	1930	415000	6	2	18427	41	16273	14614	2983	5988	27577	2772	6778	6609	681838023	10301	38.7	4767	5144	40603	1682	4147	4376	679917694	634	11945	65.9	11943	50264	10340	702	1212	3350	125.73684210526316	135.796875	589.46875	395.578125	323.34375
1	6	58	2	1	1928	410000	4	2	18427	41	16273	14614	2983	5988	27577	2772	6778	6609	681838023	10301	38.7	4767	5144	40603	1682	4147	4376	679917694	634	11945	65.9	11943	50264	10340	702	1212	3350	125.73684210526316	135.796875	589.46875	395.578125	323.34375
5	7	30	1	1	1927	298000	6	2	18427	41	16273	14614	2983	5988	27577	2772	6778	6609	681838023	10301	38.7	4767	5144	40603	1682	4147	4376	679917694	634	11945	65.9	11943	50264	10340	702	1212	3350	125.73684210526316	135.796875	589.46875	395.578125	323.34375
7	7	43	2	1	1928	285000	6	2	18427	41	16273	14614	2983	5988	27577	2772	6778	6609	681838023	10301	38.7	4767	5144	40603	1682	4147	4376	679917694	634	11945	65.9	11943	50264	10340	702	1212	3350	125.73684210526316	135.796875	589.46875	395.578125	323.34375
8	8	83	2	1	1929	715000	6	2	18427	41	16273	14614	2983	5988	27577	2772	6778	6609	681838023	10301	38.7	4767	5144	40603	1682	4147	4376	679917694	634	11945	65.9	11943	50264	10340	702	1212	3350	125.73684210526316	135.796875	589.46875	395.578125	323.34375
3	7	49	2	1	1927	360000	6	2	18427	41	16273	14614	2983	5988	27577	2772	6778	6609	681838023	10301	38.7	4767	5144	40603	1682	4147	4376	679917694	634	11945	65.9	11943	50264	10340	702	1212	3350	125.73684210526316	135.796875	589.46875	395.578125	323.34375
4	7	36	2	1	1928	287000	7	2	18427	41	16273	14614	2983	5988	27577	2772	6778	6609	681838023	10301	38.7	4767	5144	40603	1682	4147	4376	679917694	634	11945	65.9	11943	50264	10340	702	1212	3350	125.73684210526316	135.796875	589.46875	395.578125	323.34375
1	6	49	2	1	1974	273000	5	2	18427	41	16273	14614	2983	5988	27577	2772	6778	6609	681838023	10301	38.7	4767	5144	40603	1682	4147	4376	679917694	634	11945	65.9	11943	50264	10340	702	1212	3350	125.73684210526316	135.796875	589.46875	395.578125	323.34375
2	6	99	2	1	1928	710000	6	2	18427	41	16273	14614	2983	5988	27577	2772	6778	6609	681838023	10301	38.7	4767	5144	40603	1682	4147	4376	679917694	634	11945	65.9	11943	50264	10340	702	1212	3350	125.73684210526316	135.796875	589.46875	395.578125	323.34375
1	7	62	2	1	1934	339000	4	2	18427	41	16273	14614	2983	5988	27577	2772	6778	6609	681838023	10301	38.7	4767	5144	40603	1682	4147	4376	679917694	634	11945	65.9	11943	50264	10340	702	1212	3350	125.73684210526316	135.796875	589.46875	395.578125	323.34375
1	7	82	3	1	2014	634000	1	2	18427	41	16273	14614	2983	5988	27577	2772	6778	6609	681838023	10301	38.7	4767	5144	40603	1682	4147	4376	679917694	634	11945	65.9	11943	50264	10340	702	1212	3350	125.73684210526316	135.796875	589.46875	395.578125	323.34375
4	8	83	3	1	1988	550000	5	1	18427	41	16273	14614	2983	5988	27577	2772	6778	6609	681838023	10301	38.7	4767	5144	40603	1682	4147	4376	679917694	634	11945	65.9	11943	50264	10340	702	1212	3350	125.73684210526316	135.796875	589.46875	395.578125	323.34375
7	9	51	2	1	2005	555000	4	2	18427	41	16273	14614	2983	5988	27577	2772	6778	6609	681838023	10301	38.7	4767	5144	40603	1682	4147	4376	679917694	634	11945	65.9	11943	50264	10340	702	1212	3350	125.73684210526316	135.796875	589.46875	395.578125	323.34375
4	7	53	2	1	1928	325000	4	2	18427	41	16273	14614	2983	5988	27577	2772	6778	6609	681838023	10301	38.7	4767	5144	40603	1682	4147	4376	679917694	634	11945	65.9	11943	50264	10340	702	1212	3350	125.73684210526316	135.796875	589.46875	395.578125	323.34375
5	6	74	3	1	1974	645000	5	2	18427	41	16273	14614	2983	5988	27577	2772	6778	6609	681838023	10301	38.7	4767	5144	40603	1682	4147	4376	679917694	634	11945	65.9	11943	50264	10340	702	1212	3350	125.73684210526316	135.796875	589.46875	395.578125	323.34375
7	9	72	3	1	2005	740000	4	2	18427	41	16273	14614	2983	5988	27577	2772	6778	6609	681838023	10301	38.7	4767	5144	40603	1682	4147	4376	679917694	634	11945	65.9	11943	50264	10340	702	1212	3350	125.73684210526316	135.796875	589.46875	395.578125	323.34375
1	4	65	2	1	1932	492000	5	2	18427	41	16273	14614	2983	5988	27577	2772	6778	6609	681838023	10301	38.7	4767	5144	40603	1682	4147	4376	679917694	634	11945	65.9	11943	50264	10340	702	1212	3350	125.73684210526316	135.796875	589.46875	395.578125	323.34375
2	7	69	3	1	1931	475000	6	2	18427	41	16273	14614	2983	5988	27577	2772	6778	6609	681838023	10301	38.7	4767	5144	40603	1682	4147	4376	679917694	634	11945	65.9	11943	50264	10340	702	1212	3350	125.73684210526316	135.796875	589.46875	395.578125	323.34375
6	8	102	3	1	2009	730000	6	2	18427	41	16273	14614	2983	5988	27577	2772	6778	6609	681838023	10301	38.7	4767	5144	40603	1682	4147	4376	679917694	634	11945	65.9	11943	50264	10340	702	1212	3350	125.73684210526316	135.796875	589.46875	395.578125	323.34375
4	7	66	3	1	1927	585000	6	2	18427	41	16273	14614	2983	5988	27577	2772	6778	6609	681838023	10301	38.7	4767	5144	40603	1682	4147	4376	679917694	634	11945	65.9	11943	50264	10340	702	1212	3350	125.73684210526316	135.796875	589.46875	395.578125	323.34375
3	7	68	2	1	1928	520000	6	2	18427	41	16273	14614	2983	5988	27577	2772	6778	6609	681838023	10301	38.7	4767	5144	40603	1682	4147	4376	679917694	634	11945	65.9	11943	50264	10340	702	1212	3350	125.73684210526316	135.796875	589.46875	395.578125	323.34375
5	6	47	2	1	1927	370000	6	2	18427	41	16273	14614	2983	5988	27577	2772	6778	6609	681838023	10301	38.7	4767	5144	40603	1682	4147	4376	679917694	634	11945	65.9	11943	50264	10340	702	1212	3350	125.73684210526316	135.796875	589.46875	395.578125	323.34375
3	6	116	3	1	1928	750000	5	2	18427	41	16273	14614	2983	5988	27577	2772	6778	6609	681838023	10301	38.7	4767	5144	40603	1682	4147	4376	679917694	634	11945	65.9	11943	50264	10340	702	1212	3350	125.73684210526316	135.796875	589.46875	395.578125	323.34375
1	6	63	2	1	1926	485000	6	2	18427	41	16273	14614	2983	5988	27577	2772	6778	6609	681838023	10301	38.7	4767	5144	40603	1682	4147	4376	679917694	634	11945	65.9	11943	50264	10340	702	1212	3350	125.73684210526316	135.796875	589.46875	395.578125	323.34375
3	6	117	3	1	1926	810000	4	2	18427	41	16273	14614	2983	5988	27577	2772	6778	6609	681838023	10301	38.7	4767	5144	40603	1682	4147	4376	679917694	634	11945	65.9	11943	50264	10340	702	1212	3350	125.73684210526316	135.796875	589.46875	395.578125	323.34375
5	6	59	3	1	1928	505000	6	2	18427	41	16273	14614	2983	5988	27577	2772	6778	6609	681838023	10301	38.7	4767	5144	40603	1682	4147	4376	679917694	634	11945	65.9	11943	50264	10340	702	1212	3350	125.73684210526316	135.796875	589.46875	395.578125	323.34375
2	6	77	3	1	1926	463000	6	2	18427	41	16273	14614	2983	5988	27577	2772	6778	6609	681838023	10301	38.7	4767	5144	40603	1682	4147	4376	679917694	634	11945	65.9	11943	50264	10340	702	1212	3350	125.73684210526316	135.796875	589.46875	395.578125	323.34375
3	6	78	3	1	1936	528000	4	2	18427	41	16273	14614	2983	5988	27577	2772	6778	6609	681838023	10301	38.7	4767	5144	40603	1682	4147	4376	679917694	634	11945	65.9	11943	50264	10340	702	1212	3350	125.73684210526316	135.796875	589.46875	395.578125	323.34375
5	6	49	2	1	1926	374000	6	2	18427	41	16273	14614	2983	5988	27577	2772	6778	6609	681838023	10301	38.7	4767	5144	40603	1682	4147	4376	679917694	634	11945	65.9	11943	50264	10340	702	1212	3350	125.73684210526316	135.796875	589.46875	395.578125	323.34375
4	5	38	2	1	1963	312000	6	2	18427	41	16273	14614	2983	5988	27577	2772	6778	6609	681838023	10301	38.7	4767	5144	40603	1682	4147	4376	679917694	634	11945	65.9	11943	50264	10340	702	1212	3350	125.73684210526316	135.796875	589.46875	395.578125	323.34375
5	6	90	3	1	1929	651000	6	2	18427	41	16273	14614	2983	5988	27577	2772	6778	6609	681838023	10301	38.7	4767	5144	40603	1682	4147	4376	679917694	634	11945	65.9	11943	50264	10340	702	1212	3350	125.73684210526316	135.796875	589.46875	395.578125	323.34375
5	7	117	4	1	1928	597000	6	2	18427	41	16273	14614	2983	5988	27577	2772	6778	6609	681838023	10301	38.7	4767	5144	40603	1682	4147	4376	679917694	634	11945	65.9	11943	50264	10340	702	1212	3350	125.73684210526316	135.796875	589.46875	395.578125	323.34375
6	7	159	3	1	1928	831000	6	2	18427	41	16273	14614	2983	5988	27577	2772	6778	6609	681838023	10301	38.7	4767	5144	40603	1682	4147	4376	679917694	634	11945	65.9	11943	50264	10340	702	1212	3350	125.73684210526316	135.796875	589.46875	395.578125	323.34375
4	5	105	2	1	1929	665000	7	2	18427	41	16273	14614	2983	5988	27577	2772	6778	6609	681838023	10301	38.7	4767	5144	40603	1682	4147	4376	679917694	634	11945	65.9	11943	50264	10340	702	1212	3350	125.73684210526316	135.796875	589.46875	395.578125	323.34375
2	6	112	5	1	2015	849000	3	2	18427	41	16273	14614	2983	5988	27577	2772	6778	6609	681838023	10301	38.7	4767	5144	40603	1682	4147	4376	679917694	634	11945	65.9	11943	50264	10340	702	1212	3350	125.73684210526316	135.796875	589.46875	395.578125	323.34375
7	7	90	2	1	1988	590000	3	1	18427	41	16273	14614	2983	5988	27577	2772	6778	6609	681838023	10301	38.7	4767	5144	40603	1682	4147	4376	679917694	634	11945	65.9	11943	50264	10340	702	1212	3350	125.73684210526316	135.796875	589.46875	395.578125	323.34375
3	6	114	4	1	1926	755000	4	2	18427	41	16273	14614	2983	5988	27577	2772	6778	6609	681838023	10301	38.7	4767	5144	40603	1682	4147	4376	679917694	634	11945	65.9	11943	50264	10340	702	1212	3350	125.73684210526316	135.796875	589.46875	395.578125	323.34375
2	4	96	2	1	1925	835000	4	2	7161	40	6202	5523	1040	2205	27523	1096	2508	2566	257020903	3961	39.5	2050	1759	41388	625	1572	1736	257547192	248	4610	68.3	4602	7880	3984	273	402	1230	66.97368421052632	115.42105263157895	215.8684210526316	188.23684210526315	698.4473684210526
2	4	96	2	1	1925	835000	4	2	7161	40	6202	5523	1040	2205	27523	1096	2508	2566	257020903	3961	39.5	2050	1759	41388	625	1572	1736	257547192	248	4610	68.3	4602	7880	3984	273	402	1230	66.97368421052632	115.42105263157895	215.8684210526316	188.23684210526315	698.4473684210526
1	6	55	2	1	2008	495000	6	2	7161	40	6202	5523	1040	2205	27523	1096	2508	2566	257020903	3961	39.5	2050	1759	41388	625	1572	1736	257547192	248	4610	68.3	4602	7880	3984	273	402	1230	66.97368421052632	115.42105263157895	215.8684210526316	188.23684210526315	698.4473684210526
1	5	52	1	1	1930	290000	4	2	7161	40	6202	5523	1040	2205	27523	1096	2508	2566	257020903	3961	39.5	2050	1759	41388	625	1572	1736	257547192	248	4610	68.3	4602	7880	3984	273	402	1230	66.97368421052632	115.42105263157895	215.8684210526316	188.23684210526315	698.4473684210526
4	4	39	2	1	1963	308000	7	2	7161	40	6202	5523	1040	2205	27523	1096	2508	2566	257020903	3961	39.5	2050	1759	41388	625	1572	1736	257547192	248	4610	68.3	4602	7880	3984	273	402	1230	66.97368421052632	115.42105263157895	215.8684210526316	188.23684210526315	698.4473684210526
4	5	46	2	1	1961	345000	5	2	7161	40	6202	5523	1040	2205	27523	1096	2508	2566	257020903	3961	39.5	2050	1759	41388	625	1572	1736	257547192	248	4610	68.3	4602	7880	3984	273	402	1230	66.97368421052632	115.42105263157895	215.8684210526316	188.23684210526315	698.4473684210526
3	6	60	2	1	1927	452000	5	2	7161	40	6202	5523	1040	2205	27523	1096	2508	2566	257020903	3961	39.5	2050	1759	41388	625	1572	1736	257547192	248	4610	68.3	4602	7880	3984	273	402	1230	66.97368421052632	115.42105263157895	215.8684210526316	188.23684210526315	698.4473684210526
3	6	84	3	1	1927	678000	3	2	7161	40	6202	5523	1040	2205	27523	1096	2508	2566	257020903	3961	39.5	2050	1759	41388	625	1572	1736	257547192	248	4610	68.3	4602	7880	3984	273	402	1230	66.97368421052632	115.42105263157895	215.8684210526316	188.23684210526315	698.4473684210526
1	7	46	2	1	1938	340000	5	2	7161	40	6202	5523	1040	2205	27523	1096	2508	2566	257020903	3961	39.5	2050	1759	41388	625	1572	1736	257547192	248	4610	68.3	4602	7880	3984	273	402	1230	66.97368421052632	115.42105263157895	215.8684210526316	188.23684210526315	698.4473684210526
4	5	102	3	1	1927	625000	6	2	7161	40	6202	5523	1040	2205	27523	1096	2508	2566	257020903	3961	39.5	2050	1759	41388	625	1572	1736	257547192	248	4610	68.3	4602	7880	3984	273	402	1230	66.97368421052632	115.42105263157895	215.8684210526316	188.23684210526315	698.4473684210526
5	6	52	2	1	1962	385000	5	2	7161	40	6202	5523	1040	2205	27523	1096	2508	2566	257020903	3961	39.5	2050	1759	41388	625	1572	1736	257547192	248	4610	68.3	4602	7880	3984	273	402	1230	66.97368421052632	115.42105263157895	215.8684210526316	188.23684210526315	698.4473684210526
6	8	41	1	1	2001	340250	5	2	7161	40	6202	5523	1040	2205	27523	1096	2508	2566	257020903	3961	39.5	2050	1759	41388	625	1572	1736	257547192	248	4610	68.3	4602	7880	3984	273	402	1230	66.97368421052632	115.42105263157895	215.8684210526316	188.23684210526315	698.4473684210526
5	7	72	3	1	1984	560000	6	2	7161	40	6202	5523	1040	2205	27523	1096	2508	2566	257020903	3961	39.5	2050	1759	41388	625	1572	1736	257547192	248	4610	68.3	4602	7880	3984	273	402	1230	66.97368421052632	115.42105263157895	215.8684210526316	188.23684210526315	698.4473684210526
6	7	44	2	1	1984	348000	6	2	7161	40	6202	5523	1040	2205	27523	1096	2508	2566	257020903	3961	39.5	2050	1759	41388	625	1572	1736	257547192	248	4610	68.3	4602	7880	3984	273	402	1230	66.97368421052632	115.42105263157895	215.8684210526316	188.23684210526315	698.4473684210526
3	5	62	1	1	1937	475000	3	2	7161	40	6202	5523	1040	2205	27523	1096	2508	2566	257020903	3961	39.5	2050	1759	41388	625	1572	1736	257547192	248	4610	68.3	4602	7880	3984	273	402	1230	66.97368421052632	115.42105263157895	215.8684210526316	188.23684210526315	698.4473684210526
4	5	31	1	1	1962	255528	6	2	7161	40	6202	5523	1040	2205	27523	1096	2508	2566	257020903	3961	39.5	2050	1759	41388	625	1572	1736	257547192	248	4610	68.3	4602	7880	3984	273	402	1230	66.97368421052632	115.42105263157895	215.8684210526316	188.23684210526315	698.4473684210526
2	6	65	2	1	1927	489000	3	2	7161	40	6202	5523	1040	2205	27523	1096	2508	2566	257020903	3961	39.5	2050	1759	41388	625	1572	1736	257547192	248	4610	68.3	4602	7880	3984	273	402	1230	66.97368421052632	115.42105263157895	215.8684210526316	188.23684210526315	698.4473684210526
3	5	89	3	1	1927	520000	6	2	7161	40	6202	5523	1040	2205	27523	1096	2508	2566	257020903	3961	39.5	2050	1759	41388	625	1572	1736	257547192	248	4610	68.3	4602	7880	3984	273	402	1230	66.97368421052632	115.42105263157895	215.8684210526316	188.23684210526315	698.4473684210526
5	5	35	2	1	1939	355000	5	2	7161	40	6202	5523	1040	2205	27523	1096	2508	2566	257020903	3961	39.5	2050	1759	41388	625	1572	1736	257547192	248	4610	68.3	4602	7880	3984	273	402	1230	66.97368421052632	115.42105263157895	215.8684210526316	188.23684210526315	698.4473684210526
2	5	23	1	1	1927	203000	5	2	7161	40	6202	5523	1040	2205	27523	1096	2508	2566	257020903	3961	39.5	2050	1759	41388	625	1572	1736	257547192	248	4610	68.3	4602	7880	3984	273	402	1230	66.97368421052632	115.42105263157895	215.8684210526316	188.23684210526315	698.4473684210526
7	8	83	3	1	1982	560000	6	2	7161	40	6202	5523	1040	2205	27523	1096	2508	2566	257020903	3961	39.5	2050	1759	41388	625	1572	1736	257547192	248	4610	68.3	4602	7880	3984	273	402	1230	66.97368421052632	115.42105263157895	215.8684210526316	188.23684210526315	698.4473684210526
4	7	24	1	1	2017	299000	5	2	7161	40	6202	5523	1040	2205	27523	1096	2508	2566	257020903	3961	39.5	2050	1759	41388	625	1572	1736	257547192	248	4610	68.3	4602	7880	3984	273	402	1230	66.97368421052632	115.42105263157895	215.8684210526316	188.23684210526315	698.4473684210526
6	6	38	2	1	1963	350000	7	2	7161	40	6202	5523	1040	2205	27523	1096	2508	2566	257020903	3961	39.5	2050	1759	41388	625	1572	1736	257547192	248	4610	68.3	4602	7880	3984	273	402	1230	66.97368421052632	115.42105263157895	215.8684210526316	188.23684210526315	698.4473684210526
3	7	59	2	1	1938	455000	5	2	7161	40	6202	5523	1040	2205	27523	1096	2508	2566	257020903	3961	39.5	2050	1759	41388	625	1572	1736	257547192	248	4610	68.3	4602	7880	3984	273	402	1230	66.97368421052632	115.42105263157895	215.8684210526316	188.23684210526315	698.4473684210526
4	6	60	3	1	1927	485000	5	2	7161	40	6202	5523	1040	2205	27523	1096	2508	2566	257020903	3961	39.5	2050	1759	41388	625	1572	1736	257547192	248	4610	68.3	4602	7880	3984	273	402	1230	66.97368421052632	115.42105263157895	215.8684210526316	188.23684210526315	698.4473684210526
4	5	50	2	1	1961	294000	5	2	7161	40	6202	5523	1040	2205	27523	1096	2508	2566	257020903	3961	39.5	2050	1759	41388	625	1572	1736	257547192	248	4610	68.3	4602	7880	3984	273	402	1230	66.97368421052632	115.42105263157895	215.8684210526316	188.23684210526315	698.4473684210526
4	5	75	4	1	1927	680000	5	2	7161	40	6202	5523	1040	2205	27523	1096	2508	2566	257020903	3961	39.5	2050	1759	41388	625	1572	1736	257547192	248	4610	68.3	4602	7880	3984	273	402	1230	66.97368421052632	115.42105263157895	215.8684210526316	188.23684210526315	698.4473684210526
5	8	114	4	1	2000	848000	3	2	7161	40	6202	5523	1040	2205	27523	1096	2508	2566	257020903	3961	39.5	2050	1759	41388	625	1572	1736	257547192	248	4610	68.3	4602	7880	3984	273	402	1230	66.97368421052632	115.42105263157895	215.8684210526316	188.23684210526315	698.4473684210526
2	4	85	2	1	1927	765000	6	2	7921	41	6800	6087	1167	2480	29439	1127	2562	3078	362404237	4414	41.3	2199	2023	42776	693	1656	2055	363767216	250	5462	73.7	5448	2684	4158	261	479	1560	125.9245283018868	133.72727272727272	418.1090909090909	363.3454545454546	1158.6
2	6	34.5	1	1	1978	359000	5	2	7921	41	6800	6087	1167	2480	29439	1127	2562	3078	362404237	4414	41.3	2199	2023	42776	693	1656	2055	363767216	250	5462	73.7	5448	2684	4158	261	479	1560	125.9245283018868	133.72727272727272	418.1090909090909	363.3454545454546	1158.6
1	6	90.5	4	1	1978	879000	5	2	7921	41	6800	6087	1167	2480	29439	1127	2562	3078	362404237	4414	41.3	2199	2023	42776	693	1656	2055	363767216	250	5462	73.7	5448	2684	4158	261	479	1560	125.9245283018868	133.72727272727272	418.1090909090909	363.3454545454546	1158.6
1	6	90.5	4	1	1978	879000	5	2	7921	41	6800	6087	1167	2480	29439	1127	2562	3078	362404237	4414	41.3	2199	2023	42776	693	1656	2055	363767216	250	5462	73.7	5448	2684	4158	261	479	1560	125.9245283018868	133.72727272727272	418.1090909090909	363.3454545454546	1158.6
2	6	48	2	1	1973	428000	6	2	7921	41	6800	6087	1167	2480	29439	1127	2562	3078	362404237	4414	41.3	2199	2023	42776	693	1656	2055	363767216	250	5462	73.7	5448	2684	4158	261	479	1560	125.9245283018868	133.72727272727272	418.1090909090909	363.3454545454546	1158.6
4	4	50	2	1	1929	475000	6	2	7921	41	6800	6087	1167	2480	29439	1127	2562	3078	362404237	4414	41.3	2199	2023	42776	693	1656	2055	363767216	250	5462	73.7	5448	2684	4158	261	479	1560	125.9245283018868	133.72727272727272	418.1090909090909	363.3454545454546	1158.6
5	6	46	2	1	1963	401500	5	2	7921	41	6800	6087	1167	2480	29439	1127	2562	3078	362404237	4414	41.3	2199	2023	42776	693	1656	2055	363767216	250	5462	73.7	5448	2684	4158	261	479	1560	125.9245283018868	133.72727272727272	418.1090909090909	363.3454545454546	1158.6
1	6	82	2	1	1929	535000	6	2	7921	41	6800	6087	1167	2480	29439	1127	2562	3078	362404237	4414	41.3	2199	2023	42776	693	1656	2055	363767216	250	5462	73.7	5448	2684	4158	261	479	1560	125.9245283018868	133.72727272727272	418.1090909090909	363.3454545454546	1158.6
1	5	42	2	1	1925	316000	5	2	7921	41	6800	6087	1167	2480	29439	1127	2562	3078	362404237	4414	41.3	2199	2023	42776	693	1656	2055	363767216	250	5462	73.7	5448	2684	4158	261	479	1560	125.9245283018868	133.72727272727272	418.1090909090909	363.3454545454546	1158.6
2	5	77	2	1	1926	610000	5	2	7921	41	6800	6087	1167	2480	29439	1127	2562	3078	362404237	4414	41.3	2199	2023	42776	693	1656	2055	363767216	250	5462	73.7	5448	2684	4158	261	479	1560	125.9245283018868	133.72727272727272	418.1090909090909	363.3454545454546	1158.6
5	5	70	2	1	1929	488000	6	2	7921	41	6800	6087	1167	2480	29439	1127	2562	3078	362404237	4414	41.3	2199	2023	42776	693	1656	2055	363767216	250	5462	73.7	5448	2684	4158	261	479	1560	125.9245283018868	133.72727272727272	418.1090909090909	363.3454545454546	1158.6
2	6	60	2	1	1937	486000	5	2	7921	41	6800	6087	1167	2480	29439	1127	2562	3078	362404237	4414	41.3	2199	2023	42776	693	1656	2055	363767216	250	5462	73.7	5448	2684	4158	261	479	1560	125.9245283018868	133.72727272727272	418.1090909090909	363.3454545454546	1158.6
3	6	38	2	1	1964	385000	4	2	7921	41	6800	6087	1167	2480	29439	1127	2562	3078	362404237	4414	41.3	2199	2023	42776	693	1656	2055	363767216	250	5462	73.7	5448	2684	4158	261	479	1560	125.9245283018868	133.72727272727272	418.1090909090909	363.3454545454546	1158.6
2	7	78	2	1	1970	540000	6	2	7921	41	6800	6087	1167	2480	29439	1127	2562	3078	362404237	4414	41.3	2199	2023	42776	693	1656	2055	363767216	250	5462	73.7	5448	2684	4158	261	479	1560	125.9245283018868	133.72727272727272	418.1090909090909	363.3454545454546	1158.6
4	7	50	2	1	1963	465000	6	2	7921	41	6800	6087	1167	2480	29439	1127	2562	3078	362404237	4414	41.3	2199	2023	42776	693	1656	2055	363767216	250	5462	73.7	5448	2684	4158	261	479	1560	125.9245283018868	133.72727272727272	418.1090909090909	363.3454545454546	1158.6
7	8	36	2	1	1963	353000	6	2	7921	41	6800	6087	1167	2480	29439	1127	2562	3078	362404237	4414	41.3	2199	2023	42776	693	1656	2055	363767216	250	5462	73.7	5448	2684	4158	261	479	1560	125.9245283018868	133.72727272727272	418.1090909090909	363.3454545454546	1158.6
4	4	41	2	1	1938	330000	6	2	7921	41	6800	6087	1167	2480	29439	1127	2562	3078	362404237	4414	41.3	2199	2023	42776	693	1656	2055	363767216	250	5462	73.7	5448	2684	4158	261	479	1560	125.9245283018868	133.72727272727272	418.1090909090909	363.3454545454546	1158.6
7	7	71	3	1	1961	620000	6	2	7921	41	6800	6087	1167	2480	29439	1127	2562	3078	362404237	4414	41.3	2199	2023	42776	693	1656	2055	363767216	250	5462	73.7	5448	2684	4158	261	479	1560	125.9245283018868	133.72727272727272	418.1090909090909	363.3454545454546	1158.6
2	7	43	2	1	1929	365500	6	2	7921	41	6800	6087	1167	2480	29439	1127	2562	3078	362404237	4414	41.3	2199	2023	42776	693	1656	2055	363767216	250	5462	73.7	5448	2684	4158	261	479	1560	125.9245283018868	133.72727272727272	418.1090909090909	363.3454545454546	1158.6
4	7	62	3	1	1963	538504	6	2	7921	41	6800	6087	1167	2480	29439	1127	2562	3078	362404237	4414	41.3	2199	2023	42776	693	1656	2055	363767216	250	5462	73.7	5448	2684	4158	261	479	1560	125.9245283018868	133.72727272727272	418.1090909090909	363.3454545454546	1158.6
3	5	65	2	1	1941	414000	5	2	7921	41	6800	6087	1167	2480	29439	1127	2562	3078	362404237	4414	41.3	2199	2023	42776	693	1656	2055	363767216	250	5462	73.7	5448	2684	4158	261	479	1560	125.9245283018868	133.72727272727272	418.1090909090909	363.3454545454546	1158.6
1	5	50	2	1	1935	381000	6	2	7921	41	6800	6087	1167	2480	29439	1127	2562	3078	362404237	4414	41.3	2199	2023	42776	693	1656	2055	363767216	250	5462	73.7	5448	2684	4158	261	479	1560	125.9245283018868	133.72727272727272	418.1090909090909	363.3454545454546	1158.6
2	4	68	3	1	1941	510000	6	2	7921	41	6800	6087	1167	2480	29439	1127	2562	3078	362404237	4414	41.3	2199	2023	42776	693	1656	2055	363767216	250	5462	73.7	5448	2684	4158	261	479	1560	125.9245283018868	133.72727272727272	418.1090909090909	363.3454545454546	1158.6
4	4	24	1	1	1937	238000	5	2	7921	41	6800	6087	1167	2480	29439	1127	2562	3078	362404237	4414	41.3	2199	2023	42776	693	1656	2055	363767216	250	5462	73.7	5448	2684	4158	261	479	1560	125.9245283018868	133.72727272727272	418.1090909090909	363.3454545454546	1158.6
2	4	64	2	1	1927	590000	6	2	7921	41	6800	6087	1167	2480	29439	1127	2562	3078	362404237	4414	41.3	2199	2023	42776	693	1656	2055	363767216	250	5462	73.7	5448	2684	4158	261	479	1560	125.9245283018868	133.72727272727272	418.1090909090909	363.3454545454546	1158.6
1	5	42	2	1	1927	435000	5	2	7921	41	6800	6087	1167	2480	29439	1127	2562	3078	362404237	4414	41.3	2199	2023	42776	693	1656	2055	363767216	250	5462	73.7	5448	2684	4158	261	479	1560	125.9245283018868	133.72727272727272	418.1090909090909	363.3454545454546	1158.6
5	8	50	2	1	1963	416000	6	2	7921	41	6800	6087	1167	2480	29439	1127	2562	3078	362404237	4414	41.3	2199	2023	42776	693	1656	2055	363767216	250	5462	73.7	5448	2684	4158	261	479	1560	125.9245283018868	133.72727272727272	418.1090909090909	363.3454545454546	1158.6
1	4	54	1	1	1928	375000	7	2	7921	41	6800	6087	1167	2480	29439	1127	2562	3078	362404237	4414	41.3	2199	2023	42776	693	1656	2055	363767216	250	5462	73.7	5448	2684	4158	261	479	1560	125.9245283018868	133.72727272727272	418.1090909090909	363.3454545454546	1158.6
2	7	26	1	1	1978	250000	5	2	7921	41	6800	6087	1167	2480	29439	1127	2562	3078	362404237	4414	41.3	2199	2023	42776	693	1656	2055	363767216	250	5462	73.7	5448	2684	4158	261	479	1560	125.9245283018868	133.72727272727272	418.1090909090909	363.3454545454546	1158.6
3	8	41	1	1	1953	335000	6	2	7921	41	6800	6087	1167	2480	29439	1127	2562	3078	362404237	4414	41.3	2199	2023	42776	693	1656	2055	363767216	250	5462	73.7	5448	2684	4158	261	479	1560	125.9245283018868	133.72727272727272	418.1090909090909	363.3454545454546	1158.6
6	7	47	2	1	1931	362000	6	2	7921	41	6800	6087	1167	2480	29439	1127	2562	3078	362404237	4414	41.3	2199	2023	42776	693	1656	2055	363767216	250	5462	73.7	5448	2684	4158	261	479	1560	125.9245283018868	133.72727272727272	418.1090909090909	363.3454545454546	1158.6
4	5	35	2	1	1927	295000	5	2	7921	41	6800	6087	1167	2480	29439	1127	2562	3078	362404237	4414	41.3	2199	2023	42776	693	1656	2055	363767216	250	5462	73.7	5448	2684	4158	261	479	1560	125.9245283018868	133.72727272727272	418.1090909090909	363.3454545454546	1158.6
2	6	98	4	1	1982	617000	6	2	7921	41	6800	6087	1167	2480	29439	1127	2562	3078	362404237	4414	41.3	2199	2023	42776	693	1656	2055	363767216	250	5462	73.7	5448	2684	4158	261	479	1560	125.9245283018868	133.72727272727272	418.1090909090909	363.3454545454546	1158.6
2	7	71	3	1	1961	500000	6	2	7921	41	6800	6087	1167	2480	29439	1127	2562	3078	362404237	4414	41.3	2199	2023	42776	693	1656	2055	363767216	250	5462	73.7	5448	2684	4158	261	479	1560	125.9245283018868	133.72727272727272	418.1090909090909	363.3454545454546	1158.6
4	6	66	3	1	1929	430000	6	2	7921	41	6800	6087	1167	2480	29439	1127	2562	3078	362404237	4414	41.3	2199	2023	42776	693	1656	2055	363767216	250	5462	73.7	5448	2684	4158	261	479	1560	125.9245283018868	133.72727272727272	418.1090909090909	363.3454545454546	1158.6
2	6	54	3	1	1962	380000	6	2	7921	41	6800	6087	1167	2480	29439	1127	2562	3078	362404237	4414	41.3	2199	2023	42776	693	1656	2055	363767216	250	5462	73.7	5448	2684	4158	261	479	1560	125.9245283018868	133.72727272727272	418.1090909090909	363.3454545454546	1158.6
1	6	124	2	1	1929	750000	6	2	7921	41	6800	6087	1167	2480	29439	1127	2562	3078	362404237	4414	41.3	2199	2023	42776	693	1656	2055	363767216	250	5462	73.7	5448	2684	4158	261	479	1560	125.9245283018868	133.72727272727272	418.1090909090909	363.3454545454546	1158.6
2	8	57.5	2	1	1974	484000	6	2	9385	40	8304	7323	1512	2793	26546	1431	3753	3224	349473658	5736	34.3	2801	2708	35162	1101	2447	2211	347585474	371	6767	55.5	6734	5672	5514	438	535	1539	101	153.84745762711864	361.1864406779661	371.47457627118644	1191.2711864406779
3	4	43.5	1	1	1930	444000	6	2	9385	40	8304	7323	1512	2793	26546	1431	3753	3224	349473658	5736	34.3	2801	2708	35162	1101	2447	2211	347585474	371	6767	55.5	6734	5672	5514	438	535	1539	101	153.84745762711864	361.1864406779661	371.47457627118644	1191.2711864406779
5	5	55	2	1	1961	469000	5	2	9385	40	8304	7323	1512	2793	26546	1431	3753	3224	349473658	5736	34.3	2801	2708	35162	1101	2447	2211	347585474	371	6767	55.5	6734	5672	5514	438	535	1539	101	153.84745762711864	361.1864406779661	371.47457627118644	1191.2711864406779
5	5	55	2	1	1961	469000	5	2	9385	40	8304	7323	1512	2793	26546	1431	3753	3224	349473658	5736	34.3	2801	2708	35162	1101	2447	2211	347585474	371	6767	55.5	6734	5672	5514	438	535	1539	101	153.84745762711864	361.1864406779661	371.47457627118644	1191.2711864406779
5	5	55	2	1	1961	469000	5	2	9385	40	8304	7323	1512	2793	26546	1431	3753	3224	349473658	5736	34.3	2801	2708	35162	1101	2447	2211	347585474	371	6767	55.5	6734	5672	5514	438	535	1539	101	153.84745762711864	361.1864406779661	371.47457627118644	1191.2711864406779
1	6	90	2	1	1957	642000	5	2	9385	40	8304	7323	1512	2793	26546	1431	3753	3224	349473658	5736	34.3	2801	2708	35162	1101	2447	2211	347585474	371	6767	55.5	6734	5672	5514	438	535	1539	101	153.84745762711864	361.1864406779661	371.47457627118644	1191.2711864406779
2	6	42	2	1	1957	339000	5	2	9385	40	8304	7323	1512	2793	26546	1431	3753	3224	349473658	5736	34.3	2801	2708	35162	1101	2447	2211	347585474	371	6767	55.5	6734	5672	5514	438	535	1539	101	153.84745762711864	361.1864406779661	371.47457627118644	1191.2711864406779
3	7	66	3	1	1961	523000	5	2	9385	40	8304	7323	1512	2793	26546	1431	3753	3224	349473658	5736	34.3	2801	2708	35162	1101	2447	2211	347585474	371	6767	55.5	6734	5672	5514	438	535	1539	101	153.84745762711864	361.1864406779661	371.47457627118644	1191.2711864406779
2	5	40	2	1	1938	299000	5	2	9385	40	8304	7323	1512	2793	26546	1431	3753	3224	349473658	5736	34.3	2801	2708	35162	1101	2447	2211	347585474	371	6767	55.5	6734	5672	5514	438	535	1539	101	153.84745762711864	361.1864406779661	371.47457627118644	1191.2711864406779
5	5	35.5	1	1	1938	289000	5	2	9385	40	8304	7323	1512	2793	26546	1431	3753	3224	349473658	5736	34.3	2801	2708	35162	1101	2447	2211	347585474	371	6767	55.5	6734	5672	5514	438	535	1539	101	153.84745762711864	361.1864406779661	371.47457627118644	1191.2711864406779
1	4	45.5	2	1	1937	379000	6	2	9385	40	8304	7323	1512	2793	26546	1431	3753	3224	349473658	5736	34.3	2801	2708	35162	1101	2447	2211	347585474	371	6767	55.5	6734	5672	5514	438	535	1539	101	153.84745762711864	361.1864406779661	371.47457627118644	1191.2711864406779
3	4	25	1	1	1933	205100	5	2	9385	40	8304	7323	1512	2793	26546	1431	3753	3224	349473658	5736	34.3	2801	2708	35162	1101	2447	2211	347585474	371	6767	55.5	6734	5672	5514	438	535	1539	101	153.84745762711864	361.1864406779661	371.47457627118644	1191.2711864406779
3	7	26	1	1	1960	255000	6	2	9385	40	8304	7323	1512	2793	26546	1431	3753	3224	349473658	5736	34.3	2801	2708	35162	1101	2447	2211	347585474	371	6767	55.5	6734	5672	5514	438	535	1539	101	153.84745762711864	361.1864406779661	371.47457627118644	1191.2711864406779
1	5	42	1	1	1937	310000	4	2	9385	40	8304	7323	1512	2793	26546	1431	3753	3224	349473658	5736	34.3	2801	2708	35162	1101	2447	2211	347585474	371	6767	55.5	6734	5672	5514	438	535	1539	101	153.84745762711864	361.1864406779661	371.47457627118644	1191.2711864406779
3	8	61	2	1	2007	645000	5	2	9385	40	8304	7323	1512	2793	26546	1431	3753	3224	349473658	5736	34.3	2801	2708	35162	1101	2447	2211	347585474	371	6767	55.5	6734	5672	5514	438	535	1539	101	153.84745762711864	361.1864406779661	371.47457627118644	1191.2711864406779
3	5	63	2	1	1957	480000	6	2	9385	40	8304	7323	1512	2793	26546	1431	3753	3224	349473658	5736	34.3	2801	2708	35162	1101	2447	2211	347585474	371	6767	55.5	6734	5672	5514	438	535	1539	101	153.84745762711864	361.1864406779661	371.47457627118644	1191.2711864406779
3	3	63	2	1	1927	440000	6	2	9385	40	8304	7323	1512	2793	26546	1431	3753	3224	349473658	5736	34.3	2801	2708	35162	1101	2447	2211	347585474	371	6767	55.5	6734	5672	5514	438	535	1539	101	153.84745762711864	361.1864406779661	371.47457627118644	1191.2711864406779
2	8	93	2	1	2007	900000	5	2	9385	40	8304	7323	1512	2793	26546	1431	3753	3224	349473658	5736	34.3	2801	2708	35162	1101	2447	2211	347585474	371	6767	55.5	6734	5672	5514	438	535	1539	101	153.84745762711864	361.1864406779661	371.47457627118644	1191.2711864406779
4	5	37	2	1	1938	280000	5	2	9385	40	8304	7323	1512	2793	26546	1431	3753	3224	349473658	5736	34.3	2801	2708	35162	1101	2447	2211	347585474	371	6767	55.5	6734	5672	5514	438	535	1539	101	153.84745762711864	361.1864406779661	371.47457627118644	1191.2711864406779
3	4	51	2	1	1928	390100	5	2	9385	40	8304	7323	1512	2793	26546	1431	3753	3224	349473658	5736	34.3	2801	2708	35162	1101	2447	2211	347585474	371	6767	55.5	6734	5672	5514	438	535	1539	101	153.84745762711864	361.1864406779661	371.47457627118644	1191.2711864406779
4	5	45	2	1	1927	320000	5	2	9385	40	8304	7323	1512	2793	26546	1431	3753	3224	349473658	5736	34.3	2801	2708	35162	1101	2447	2211	347585474	371	6767	55.5	6734	5672	5514	438	535	1539	101	153.84745762711864	361.1864406779661	371.47457627118644	1191.2711864406779
2	8	57	2	1	1974	448000	6	2	9385	40	8304	7323	1512	2793	26546	1431	3753	3224	349473658	5736	34.3	2801	2708	35162	1101	2447	2211	347585474	371	6767	55.5	6734	5672	5514	438	535	1539	101	153.84745762711864	361.1864406779661	371.47457627118644	1191.2711864406779
5	5	53	2	1	1928	415000	7	2	9385	40	8304	7323	1512	2793	26546	1431	3753	3224	349473658	5736	34.3	2801	2708	35162	1101	2447	2211	347585474	371	6767	55.5	6734	5672	5514	438	535	1539	101	153.84745762711864	361.1864406779661	371.47457627118644	1191.2711864406779
5	6	32	1	1	1977	227000	6	2	9385	40	8304	7323	1512	2793	26546	1431	3753	3224	349473658	5736	34.3	2801	2708	35162	1101	2447	2211	347585474	371	6767	55.5	6734	5672	5514	438	535	1539	101	153.84745762711864	361.1864406779661	371.47457627118644	1191.2711864406779
1	7	47	2	1	1971	350000	7	2	9385	40	8304	7323	1512	2793	26546	1431	3753	3224	349473658	5736	34.3	2801	2708	35162	1101	2447	2211	347585474	371	6767	55.5	6734	5672	5514	438	535	1539	101	153.84745762711864	361.1864406779661	371.47457627118644	1191.2711864406779
2	6	60	2	1	1938	413000	5	2	9385	40	8304	7323	1512	2793	26546	1431	3753	3224	349473658	5736	34.3	2801	2708	35162	1101	2447	2211	347585474	371	6767	55.5	6734	5672	5514	438	535	1539	101	153.84745762711864	361.1864406779661	371.47457627118644	1191.2711864406779
1	8	43	2	1	1961	345000	6	2	9385	40	8304	7323	1512	2793	26546	1431	3753	3224	349473658	5736	34.3	2801	2708	35162	1101	2447	2211	347585474	371	6767	55.5	6734	5672	5514	438	535	1539	101	153.84745762711864	361.1864406779661	371.47457627118644	1191.2711864406779
6	6	57	2	1	1957	445000	5	2	9385	40	8304	7323	1512	2793	26546	1431	3753	3224	349473658	5736	34.3	2801	2708	35162	1101	2447	2211	347585474	371	6767	55.5	6734	5672	5514	438	535	1539	101	153.84745762711864	361.1864406779661	371.47457627118644	1191.2711864406779
2	5	36	2	1	1962	292500	6	2	9385	40	8304	7323	1512	2793	26546	1431	3753	3224	349473658	5736	34.3	2801	2708	35162	1101	2447	2211	347585474	371	6767	55.5	6734	5672	5514	438	535	1539	101	153.84745762711864	361.1864406779661	371.47457627118644	1191.2711864406779
3	6	50	2	1	1939	422000	6	2	9385	40	8304	7323	1512	2793	26546	1431	3753	3224	349473658	5736	34.3	2801	2708	35162	1101	2447	2211	347585474	371	6767	55.5	6734	5672	5514	438	535	1539	101	153.84745762711864	361.1864406779661	371.47457627118644	1191.2711864406779
4	5	58	2	1	1952	386000	5	2	9385	40	8304	7323	1512	2793	26546	1431	3753	3224	349473658	5736	34.3	2801	2708	35162	1101	2447	2211	347585474	371	6767	55.5	6734	5672	5514	438	535	1539	101	153.84745762711864	361.1864406779661	371.47457627118644	1191.2711864406779
5	5	44	2	1	1938	356000	6	2	9385	40	8304	7323	1512	2793	26546	1431	3753	3224	349473658	5736	34.3	2801	2708	35162	1101	2447	2211	347585474	371	6767	55.5	6734	5672	5514	438	535	1539	101	153.84745762711864	361.1864406779661	371.47457627118644	1191.2711864406779
3	5	25	1	1	1935	246000	5	2	9385	40	8304	7323	1512	2793	26546	1431	3753	3224	349473658	5736	34.3	2801	2708	35162	1101	2447	2211	347585474	371	6767	55.5	6734	5672	5514	438	535	1539	101	153.84745762711864	361.1864406779661	371.47457627118644	1191.2711864406779
5	5	48	2	1	1952	386000	5	2	9385	40	8304	7323	1512	2793	26546	1431	3753	3224	349473658	5736	34.3	2801	2708	35162	1101	2447	2211	347585474	371	6767	55.5	6734	5672	5514	438	535	1539	101	153.84745762711864	361.1864406779661	371.47457627118644	1191.2711864406779
6	6	29	1	1	1927	291000	6	2	9385	40	8304	7323	1512	2793	26546	1431	3753	3224	349473658	5736	34.3	2801	2708	35162	1101	2447	2211	347585474	371	6767	55.5	6734	5672	5514	438	535	1539	101	153.84745762711864	361.1864406779661	371.47457627118644	1191.2711864406779
5	6	20	1	1	1957	235000	3	2	9385	40	8304	7323	1512	2793	26546	1431	3753	3224	349473658	5736	34.3	2801	2708	35162	1101	2447	2211	347585474	371	6767	55.5	6734	5672	5514	438	535	1539	101	153.84745762711864	361.1864406779661	371.47457627118644	1191.2711864406779
3	6	44	2	1	1957	356100	6	2	9385	40	8304	7323	1512	2793	26546	1431	3753	3224	349473658	5736	34.3	2801	2708	35162	1101	2447	2211	347585474	371	6767	55.5	6734	5672	5514	438	535	1539	101	153.84745762711864	361.1864406779661	371.47457627118644	1191.2711864406779
2	6	56	2	1	1957	360000	5	2	9385	40	8304	7323	1512	2793	26546	1431	3753	3224	349473658	5736	34.3	2801	2708	35162	1101	2447	2211	347585474	371	6767	55.5	6734	5672	5514	438	535	1539	101	153.84745762711864	361.1864406779661	371.47457627118644	1191.2711864406779
4	6	55	2	1	1938	395000	6	2	9385	40	8304	7323	1512	2793	26546	1431	3753	3224	349473658	5736	34.3	2801	2708	35162	1101	2447	2211	347585474	371	6767	55.5	6734	5672	5514	438	535	1539	101	153.84745762711864	361.1864406779661	371.47457627118644	1191.2711864406779
4	6	20	1	1	1951	220000	6	2	9385	40	8304	7323	1512	2793	26546	1431	3753	3224	349473658	5736	34.3	2801	2708	35162	1101	2447	2211	347585474	371	6767	55.5	6734	5672	5514	438	535	1539	101	153.84745762711864	361.1864406779661	371.47457627118644	1191.2711864406779
3	5	36	2	1	1962	299000	6	2	9385	40	8304	7323	1512	2793	26546	1431	3753	3224	349473658	5736	34.3	2801	2708	35162	1101	2447	2211	347585474	371	6767	55.5	6734	5672	5514	438	535	1539	101	153.84745762711864	361.1864406779661	371.47457627118644	1191.2711864406779
2	6	55	2	1	1957	429000	5	2	9385	40	8304	7323	1512	2793	26546	1431	3753	3224	349473658	5736	34.3	2801	2708	35162	1101	2447	2211	347585474	371	6767	55.5	6734	5672	5514	438	535	1539	101	153.84745762711864	361.1864406779661	371.47457627118644	1191.2711864406779
4	4	40	1	1	1935	300000	6	2	9385	40	8304	7323	1512	2793	26546	1431	3753	3224	349473658	5736	34.3	2801	2708	35162	1101	2447	2211	347585474	371	6767	55.5	6734	5672	5514	438	535	1539	101	153.84745762711864	361.1864406779661	371.47457627118644	1191.2711864406779
4	4	31	1	1	1962	275000	6	2	9385	40	8304	7323	1512	2793	26546	1431	3753	3224	349473658	5736	34.3	2801	2708	35162	1101	2447	2211	347585474	371	6767	55.5	6734	5672	5514	438	535	1539	101	153.84745762711864	361.1864406779661	371.47457627118644	1191.2711864406779
3	6	32	1	1	1977	254000	6	2	9385	40	8304	7323	1512	2793	26546	1431	3753	3224	349473658	5736	34.3	2801	2708	35162	1101	2447	2211	347585474	371	6767	55.5	6734	5672	5514	438	535	1539	101	153.84745762711864	361.1864406779661	371.47457627118644	1191.2711864406779
7	8	47	2	1	1959	437000	5	2	9385	40	8304	7323	1512	2793	26546	1431	3753	3224	349473658	5736	34.3	2801	2708	35162	1101	2447	2211	347585474	371	6767	55.5	6734	5672	5514	438	535	1539	101	153.84745762711864	361.1864406779661	371.47457627118644	1191.2711864406779
5	6	107	3	1	2012	880000	4	2	9385	40	8304	7323	1512	2793	26546	1431	3753	3224	349473658	5736	34.3	2801	2708	35162	1101	2447	2211	347585474	371	6767	55.5	6734	5672	5514	438	535	1539	101	153.84745762711864	361.1864406779661	371.47457627118644	1191.2711864406779
4	5	64	3	1	1963	477000	6	2	9385	40	8304	7323	1512	2793	26546	1431	3753	3224	349473658	5736	34.3	2801	2708	35162	1101	2447	2211	347585474	371	6767	55.5	6734	5672	5514	438	535	1539	101	153.84745762711864	361.1864406779661	371.47457627118644	1191.2711864406779
3	7	94	4	1	1963	828000	6	2	9385	40	8304	7323	1512	2793	26546	1431	3753	3224	349473658	5736	34.3	2801	2708	35162	1101	2447	2211	347585474	371	6767	55.5	6734	5672	5514	438	535	1539	101	153.84745762711864	361.1864406779661	371.47457627118644	1191.2711864406779
3	4	39	2	1	1938	300000	6	2	9385	40	8304	7323	1512	2793	26546	1431	3753	3224	349473658	5736	34.3	2801	2708	35162	1101	2447	2211	347585474	371	6767	55.5	6734	5672	5514	438	535	1539	101	153.84745762711864	361.1864406779661	371.47457627118644	1191.2711864406779
1	8	50	2	1	1957	387000	6	2	9385	40	8304	7323	1512	2793	26546	1431	3753	3224	349473658	5736	34.3	2801	2708	35162	1101	2447	2211	347585474	371	6767	55.5	6734	5672	5514	438	535	1539	101	153.84745762711864	361.1864406779661	371.47457627118644	1191.2711864406779
2	5	82	3	1	1929	580000	4	2	9385	40	8304	7323	1512	2793	26546	1431	3753	3224	349473658	5736	34.3	2801	2708	35162	1101	2447	2211	347585474	371	6767	55.5	6734	5672	5514	438	535	1539	101	153.84745762711864	361.1864406779661	371.47457627118644	1191.2711864406779
1	7	89	4	1	1971	588000	7	2	9385	40	8304	7323	1512	2793	26546	1431	3753	3224	349473658	5736	34.3	2801	2708	35162	1101	2447	2211	347585474	371	6767	55.5	6734	5672	5514	438	535	1539	101	153.84745762711864	361.1864406779661	371.47457627118644	1191.2711864406779
3	5	61	3	1	1935	450000	5	2	9385	40	8304	7323	1512	2793	26546	1431	3753	3224	349473658	5736	34.3	2801	2708	35162	1101	2447	2211	347585474	371	6767	55.5	6734	5672	5514	438	535	1539	101	153.84745762711864	361.1864406779661	371.47457627118644	1191.2711864406779
2	7	78	3	1	1931	556000	4	2	9385	40	8304	7323	1512	2793	26546	1431	3753	3224	349473658	5736	34.3	2801	2708	35162	1101	2447	2211	347585474	371	6767	55.5	6734	5672	5514	438	535	1539	101	153.84745762711864	361.1864406779661	371.47457627118644	1191.2711864406779
3	4	67	3	1	1961	500000	4	2	9385	40	8304	7323	1512	2793	26546	1431	3753	3224	349473658	5736	34.3	2801	2708	35162	1101	2447	2211	347585474	371	6767	55.5	6734	5672	5514	438	535	1539	101	153.84745762711864	361.1864406779661	371.47457627118644	1191.2711864406779
4	7	92	3	1	2012	798000	5	2	9385	40	8304	7323	1512	2793	26546	1431	3753	3224	349473658	5736	34.3	2801	2708	35162	1101	2447	2211	347585474	371	6767	55.5	6734	5672	5514	438	535	1539	101	153.84745762711864	361.1864406779661	371.47457627118644	1191.2711864406779
-1	3	116	2	1	2006	850000	2	2	9385	40	8304	7323	1512	2793	26546	1431	3753	3224	349473658	5736	34.3	2801	2708	35162	1101	2447	2211	347585474	371	6767	55.5	6734	5672	5514	438	535	1539	101	153.84745762711864	361.1864406779661	371.47457627118644	1191.2711864406779
3	4	87.5	4	1	1982	525000	6	1	4577	44	3862	3323	635	1327	28098	633	1592	1589	159636292	2317	40.2	1217	1016	44729	305	974	1025	160033593	141	2722	76.6	2719	3579	2097	143	285	1177	235	169.66666666666666	767.5416666666666	325.4166666666667	354.125
2	7	65.5	3	1	2019	585000	3	2	4577	44	3862	3323	635	1327	28098	633	1592	1589	159636292	2317	40.2	1217	1016	44729	305	974	1025	160033593	141	2722	76.6	2719	3579	2097	143	285	1177	235	169.66666666666666	767.5416666666666	325.4166666666667	354.125
4	6	60	2	1	1981	359000	4	1	4577	44	3862	3323	635	1327	28098	633	1592	1589	159636292	2317	40.2	1217	1016	44729	305	974	1025	160033593	141	2722	76.6	2719	3579	2097	143	285	1177	235	169.66666666666666	767.5416666666666	325.4166666666667	354.125
1	5	60	2	1	1979	348000	4	1	4577	44	3862	3323	635	1327	28098	633	1592	1589	159636292	2317	40.2	1217	1016	44729	305	974	1025	160033593	141	2722	76.6	2719	3579	2097	143	285	1177	235	169.66666666666666	767.5416666666666	325.4166666666667	354.125
1	7	71.5	3	1	1979	379000	4	1	4577	44	3862	3323	635	1327	28098	633	1592	1589	159636292	2317	40.2	1217	1016	44729	305	974	1025	160033593	141	2722	76.6	2719	3579	2097	143	285	1177	235	169.66666666666666	767.5416666666666	325.4166666666667	354.125
1	4	52	2	1	1982	283462	7	1	4577	44	3862	3323	635	1327	28098	633	1592	1589	159636292	2317	40.2	1217	1016	44729	305	974	1025	160033593	141	2722	76.6	2719	3579	2097	143	285	1177	235	169.66666666666666	767.5416666666666	325.4166666666667	354.125
4	6	117.5	3	1	2008	939000	3	2	4577	44	3862	3323	635	1327	28098	633	1592	1589	159636292	2317	40.2	1217	1016	44729	305	974	1025	160033593	141	2722	76.6	2719	3579	2097	143	285	1177	235	169.66666666666666	767.5416666666666	325.4166666666667	354.125
2	8	56	1	1	1940	460000	3	2	4577	44	3862	3323	635	1327	28098	633	1592	1589	159636292	2317	40.2	1217	1016	44729	305	974	1025	160033593	141	2722	76.6	2719	3579	2097	143	285	1177	235	169.66666666666666	767.5416666666666	325.4166666666667	354.125
7	8	38	1	1	1940	405000	3	2	4577	44	3862	3323	635	1327	28098	633	1592	1589	159636292	2317	40.2	1217	1016	44729	305	974	1025	160033593	141	2722	76.6	2719	3579	2097	143	285	1177	235	169.66666666666666	767.5416666666666	325.4166666666667	354.125
3	8	40	2	1	1940	426300	3	2	4577	44	3862	3323	635	1327	28098	633	1592	1589	159636292	2317	40.2	1217	1016	44729	305	974	1025	160033593	141	2722	76.6	2719	3579	2097	143	285	1177	235	169.66666666666666	767.5416666666666	325.4166666666667	354.125
4	6	49	2	1	1981	288500	4	1	4577	44	3862	3323	635	1327	28098	633	1592	1589	159636292	2317	40.2	1217	1016	44729	305	974	1025	160033593	141	2722	76.6	2719	3579	2097	143	285	1177	235	169.66666666666666	767.5416666666666	325.4166666666667	354.125
2	8	42	2	1	1940	438000	3	2	4577	44	3862	3323	635	1327	28098	633	1592	1589	159636292	2317	40.2	1217	1016	44729	305	974	1025	160033593	141	2722	76.6	2719	3579	2097	143	285	1177	235	169.66666666666666	767.5416666666666	325.4166666666667	354.125
4	6	50	2	1	1983	278000	4	1	4577	44	3862	3323	635	1327	28098	633	1592	1589	159636292	2317	40.2	1217	1016	44729	305	974	1025	160033593	141	2722	76.6	2719	3579	2097	143	285	1177	235	169.66666666666666	767.5416666666666	325.4166666666667	354.125
2	8	37	1	1	1940	350000	3	2	4577	44	3862	3323	635	1327	28098	633	1592	1589	159636292	2317	40.2	1217	1016	44729	305	974	1025	160033593	141	2722	76.6	2719	3579	2097	143	285	1177	235	169.66666666666666	767.5416666666666	325.4166666666667	354.125
3	3	31	1	1	1982	198000	7	1	4577	44	3862	3323	635	1327	28098	633	1592	1589	159636292	2317	40.2	1217	1016	44729	305	974	1025	160033593	141	2722	76.6	2719	3579	2097	143	285	1177	235	169.66666666666666	767.5416666666666	325.4166666666667	354.125
5	8	28	1	1	1940	327750	3	2	4577	44	3862	3323	635	1327	28098	633	1592	1589	159636292	2317	40.2	1217	1016	44729	305	974	1025	160033593	141	2722	76.6	2719	3579	2097	143	285	1177	235	169.66666666666666	767.5416666666666	325.4166666666667	354.125
2	5	54	2	1	1982	297000	5	1	4577	44	3862	3323	635	1327	28098	633	1592	1589	159636292	2317	40.2	1217	1016	44729	305	974	1025	160033593	141	2722	76.6	2719	3579	2097	143	285	1177	235	169.66666666666666	767.5416666666666	325.4166666666667	354.125
4	8	59	1	1	1940	530000	3	2	4577	44	3862	3323	635	1327	28098	633	1592	1589	159636292	2317	40.2	1217	1016	44729	305	974	1025	160033593	141	2722	76.6	2719	3579	2097	143	285	1177	235	169.66666666666666	767.5416666666666	325.4166666666667	354.125
4	8	42	2	1	1940	462586	3	2	4577	44	3862	3323	635	1327	28098	633	1592	1589	159636292	2317	40.2	1217	1016	44729	305	974	1025	160033593	141	2722	76.6	2719	3579	2097	143	285	1177	235	169.66666666666666	767.5416666666666	325.4166666666667	354.125
6	8	60	1	1	1940	614250	3	2	4577	44	3862	3323	635	1327	28098	633	1592	1589	159636292	2317	40.2	1217	1016	44729	305	974	1025	160033593	141	2722	76.6	2719	3579	2097	143	285	1177	235	169.66666666666666	767.5416666666666	325.4166666666667	354.125
4	5	52	2	1	1984	310000	5	1	4577	44	3862	3323	635	1327	28098	633	1592	1589	159636292	2317	40.2	1217	1016	44729	305	974	1025	160033593	141	2722	76.6	2719	3579	2097	143	285	1177	235	169.66666666666666	767.5416666666666	325.4166666666667	354.125
4	8	40	2	1	1940	431650	3	2	4577	44	3862	3323	635	1327	28098	633	1592	1589	159636292	2317	40.2	1217	1016	44729	305	974	1025	160033593	141	2722	76.6	2719	3579	2097	143	285	1177	235	169.66666666666666	767.5416666666666	325.4166666666667	354.125
4	8	28	1	1	1940	310546	3	2	4577	44	3862	3323	635	1327	28098	633	1592	1589	159636292	2317	40.2	1217	1016	44729	305	974	1025	160033593	141	2722	76.6	2719	3579	2097	143	285	1177	235	169.66666666666666	767.5416666666666	325.4166666666667	354.125
2	8	32	1	1	1940	353400	3	2	4577	44	3862	3323	635	1327	28098	633	1592	1589	159636292	2317	40.2	1217	1016	44729	305	974	1025	160033593	141	2722	76.6	2719	3579	2097	143	285	1177	235	169.66666666666666	767.5416666666666	325.4166666666667	354.125
2	8	31	1	1	1940	345960	3	2	4577	44	3862	3323	635	1327	28098	633	1592	1589	159636292	2317	40.2	1217	1016	44729	305	974	1025	160033593	141	2722	76.6	2719	3579	2097	143	285	1177	235	169.66666666666666	767.5416666666666	325.4166666666667	354.125
4	5	60	2	1	1984	340000	5	1	4577	44	3862	3323	635	1327	28098	633	1592	1589	159636292	2317	40.2	1217	1016	44729	305	974	1025	160033593	141	2722	76.6	2719	3579	2097	143	285	1177	235	169.66666666666666	767.5416666666666	325.4166666666667	354.125
3	5	31	1	1	1982	204312	7	1	4577	44	3862	3323	635	1327	28098	633	1592	1589	159636292	2317	40.2	1217	1016	44729	305	974	1025	160033593	141	2722	76.6	2719	3579	2097	143	285	1177	235	169.66666666666666	767.5416666666666	325.4166666666667	354.125
3	8	59	1	1	1940	495000	3	2	4577	44	3862	3323	635	1327	28098	633	1592	1589	159636292	2317	40.2	1217	1016	44729	305	974	1025	160033593	141	2722	76.6	2719	3579	2097	143	285	1177	235	169.66666666666666	767.5416666666666	325.4166666666667	354.125
2	3	52	2	1	1982	272330	7	1	4577	44	3862	3323	635	1327	28098	633	1592	1589	159636292	2317	40.2	1217	1016	44729	305	974	1025	160033593	141	2722	76.6	2719	3579	2097	143	285	1177	235	169.66666666666666	767.5416666666666	325.4166666666667	354.125
2	8	27	1	1	1940	300712	3	2	4577	44	3862	3323	635	1327	28098	633	1592	1589	159636292	2317	40.2	1217	1016	44729	305	974	1025	160033593	141	2722	76.6	2719	3579	2097	143	285	1177	235	169.66666666666666	767.5416666666666	325.4166666666667	354.125
2	8	39	2	1	1940	385750	3	2	4577	44	3862	3323	635	1327	28098	633	1592	1589	159636292	2317	40.2	1217	1016	44729	305	974	1025	160033593	141	2722	76.6	2719	3579	2097	143	285	1177	235	169.66666666666666	767.5416666666666	325.4166666666667	354.125
2	5	55	2	1	1985	285000	5	1	4577	44	3862	3323	635	1327	28098	633	1592	1589	159636292	2317	40.2	1217	1016	44729	305	974	1025	160033593	141	2722	76.6	2719	3579	2097	143	285	1177	235	169.66666666666666	767.5416666666666	325.4166666666667	354.125
2	8	28	1	1	1940	294085	3	2	4577	44	3862	3323	635	1327	28098	633	1592	1589	159636292	2317	40.2	1217	1016	44729	305	974	1025	160033593	141	2722	76.6	2719	3579	2097	143	285	1177	235	169.66666666666666	767.5416666666666	325.4166666666667	354.125
3	8	28	1	1	1940	315400	3	2	4577	44	3862	3323	635	1327	28098	633	1592	1589	159636292	2317	40.2	1217	1016	44729	305	974	1025	160033593	141	2722	76.6	2719	3579	2097	143	285	1177	235	169.66666666666666	767.5416666666666	325.4166666666667	354.125
2	5	32	1	1	1981	198000	4	1	4577	44	3862	3323	635	1327	28098	633	1592	1589	159636292	2317	40.2	1217	1016	44729	305	974	1025	160033593	141	2722	76.6	2719	3579	2097	143	285	1177	235	169.66666666666666	767.5416666666666	325.4166666666667	354.125
5	8	40	2	1	1940	424671	3	2	4577	44	3862	3323	635	1327	28098	633	1592	1589	159636292	2317	40.2	1217	1016	44729	305	974	1025	160033593	141	2722	76.6	2719	3579	2097	143	285	1177	235	169.66666666666666	767.5416666666666	325.4166666666667	354.125
4	8	63	3	1	1940	645587	3	2	4577	44	3862	3323	635	1327	28098	633	1592	1589	159636292	2317	40.2	1217	1016	44729	305	974	1025	160033593	141	2722	76.6	2719	3579	2097	143	285	1177	235	169.66666666666666	767.5416666666666	325.4166666666667	354.125
1	5	70	3	1	1983	422500	4	1	4577	44	3862	3323	635	1327	28098	633	1592	1589	159636292	2317	40.2	1217	1016	44729	305	974	1025	160033593	141	2722	76.6	2719	3579	2097	143	285	1177	235	169.66666666666666	767.5416666666666	325.4166666666667	354.125
5	5	73	3	1	1982	436000	5	1	4577	44	3862	3323	635	1327	28098	633	1592	1589	159636292	2317	40.2	1217	1016	44729	305	974	1025	160033593	141	2722	76.6	2719	3579	2097	143	285	1177	235	169.66666666666666	767.5416666666666	325.4166666666667	354.125
5	8	63	3	1	1940	664248	3	2	4577	44	3862	3323	635	1327	28098	633	1592	1589	159636292	2317	40.2	1217	1016	44729	305	974	1025	160033593	141	2722	76.6	2719	3579	2097	143	285	1177	235	169.66666666666666	767.5416666666666	325.4166666666667	354.125
4	8	65	3	1	1940	566000	3	2	4577	44	3862	3323	635	1327	28098	633	1592	1589	159636292	2317	40.2	1217	1016	44729	305	974	1025	160033593	141	2722	76.6	2719	3579	2097	143	285	1177	235	169.66666666666666	767.5416666666666	325.4166666666667	354.125
3	8	65	3	1	1940	579180	3	2	4577	44	3862	3323	635	1327	28098	633	1592	1589	159636292	2317	40.2	1217	1016	44729	305	974	1025	160033593	141	2722	76.6	2719	3579	2097	143	285	1177	235	169.66666666666666	767.5416666666666	325.4166666666667	354.125
5	8	64	3	1	1940	577000	3	2	4577	44	3862	3323	635	1327	28098	633	1592	1589	159636292	2317	40.2	1217	1016	44729	305	974	1025	160033593	141	2722	76.6	2719	3579	2097	143	285	1177	235	169.66666666666666	767.5416666666666	325.4166666666667	354.125
2	4	70	3	1	1983	415000	4	1	4577	44	3862	3323	635	1327	28098	633	1592	1589	159636292	2317	40.2	1217	1016	44729	305	974	1025	160033593	141	2722	76.6	2719	3579	2097	143	285	1177	235	169.66666666666666	767.5416666666666	325.4166666666667	354.125
1	5	70	3	1	1983	330000	4	1	4577	44	3862	3323	635	1327	28098	633	1592	1589	159636292	2317	40.2	1217	1016	44729	305	974	1025	160033593	141	2722	76.6	2719	3579	2097	143	285	1177	235	169.66666666666666	767.5416666666666	325.4166666666667	354.125
2	5	97	2	1	1982	487000	5	1	4577	44	3862	3323	635	1327	28098	633	1592	1589	159636292	2317	40.2	1217	1016	44729	305	974	1025	160033593	141	2722	76.6	2719	3579	2097	143	285	1177	235	169.66666666666666	767.5416666666666	325.4166666666667	354.125
6	8	74	3	1	1940	640000	3	2	4577	44	3862	3323	635	1327	28098	633	1592	1589	159636292	2317	40.2	1217	1016	44729	305	974	1025	160033593	141	2722	76.6	2719	3579	2097	143	285	1177	235	169.66666666666666	767.5416666666666	325.4166666666667	354.125
-1	8	103	3	1	1940	990000	3	2	4577	44	3862	3323	635	1327	28098	633	1592	1589	159636292	2317	40.2	1217	1016	44729	305	974	1025	160033593	141	2722	76.6	2719	3579	2097	143	285	1177	235	169.66666666666666	767.5416666666666	325.4166666666667	354.125
2	8	65	3	1	1940	550000	3	2	4577	44	3862	3323	635	1327	28098	633	1592	1589	159636292	2317	40.2	1217	1016	44729	305	974	1025	160033593	141	2722	76.6	2719	3579	2097	143	285	1177	235	169.66666666666666	767.5416666666666	325.4166666666667	354.125
5	7	105	3	1	1928	830500	6	2	4577	44	3862	3323	635	1327	28098	633	1592	1589	159636292	2317	40.2	1217	1016	44729	305	974	1025	160033593	141	2722	76.6	2719	3579	2097	143	285	1177	235	169.66666666666666	767.5416666666666	325.4166666666667	354.125
4	6	96	4	1	2014	995000	2	2	14020	39	12030	10129	2244	3345	26037	2084	5755	4106	382075117	7749	33.6	3108	4458	37064	1261	3715	2690	381955664	341	8775	59.4	8695	20621	7721	645	860	2260	141.25714285714287	244.14634146341464	482	500.6341463414634	612.8536585365854
5	5	47	2	1	1927	375000	6	2	14020	39	12030	10129	2244	3345	26037	2084	5755	4106	382075117	7749	33.6	3108	4458	37064	1261	3715	2690	381955664	341	8775	59.4	8695	20621	7721	645	860	2260	141.25714285714287	244.14634146341464	482	500.6341463414634	612.8536585365854
6	7	71	3	1	2016	798000	3	2	14020	39	12030	10129	2244	3345	26037	2084	5755	4106	382075117	7749	33.6	3108	4458	37064	1261	3715	2690	381955664	341	8775	59.4	8695	20621	7721	645	860	2260	141.25714285714287	244.14634146341464	482	500.6341463414634	612.8536585365854
4	5	124	4	1	1939	790000	6	2	14020	39	12030	10129	2244	3345	26037	2084	5755	4106	382075117	7749	33.6	3108	4458	37064	1261	3715	2690	381955664	341	8775	59.4	8695	20621	7721	645	860	2260	141.25714285714287	244.14634146341464	482	500.6341463414634	612.8536585365854
6	7	50.5	2	1	2015	495000	5	2	14020	39	12030	10129	2244	3345	26037	2084	5755	4106	382075117	7749	33.6	3108	4458	37064	1261	3715	2690	381955664	341	8775	59.4	8695	20621	7721	645	860	2260	141.25714285714287	244.14634146341464	482	500.6341463414634	612.8536585365854
2	5	36	2	1	1935	349900	6	2	14020	39	12030	10129	2244	3345	26037	2084	5755	4106	382075117	7749	33.6	3108	4458	37064	1261	3715	2690	381955664	341	8775	59.4	8695	20621	7721	645	860	2260	141.25714285714287	244.14634146341464	482	500.6341463414634	612.8536585365854
5	6	26.4	1	1	2016	336000	3	2	14020	39	12030	10129	2244	3345	26037	2084	5755	4106	382075117	7749	33.6	3108	4458	37064	1261	3715	2690	381955664	341	8775	59.4	8695	20621	7721	645	860	2260	141.25714285714287	244.14634146341464	482	500.6341463414634	612.8536585365854
5	7	65	2	1	2015	559000	2	2	14020	39	12030	10129	2244	3345	26037	2084	5755	4106	382075117	7749	33.6	3108	4458	37064	1261	3715	2690	381955664	341	8775	59.4	8695	20621	7721	645	860	2260	141.25714285714287	244.14634146341464	482	500.6341463414634	612.8536585365854
6	7	81	3	1	2015	715000	2	2	14020	39	12030	10129	2244	3345	26037	2084	5755	4106	382075117	7749	33.6	3108	4458	37064	1261	3715	2690	381955664	341	8775	59.4	8695	20621	7721	645	860	2260	141.25714285714287	244.14634146341464	482	500.6341463414634	612.8536585365854
3	5	62	2	1	1939	459000	6	2	14020	39	12030	10129	2244	3345	26037	2084	5755	4106	382075117	7749	33.6	3108	4458	37064	1261	3715	2690	381955664	341	8775	59.4	8695	20621	7721	645	860	2260	141.25714285714287	244.14634146341464	482	500.6341463414634	612.8536585365854
6	6	50	2	1	1989	359000	5	2	14020	39	12030	10129	2244	3345	26037	2084	5755	4106	382075117	7749	33.6	3108	4458	37064	1261	3715	2690	381955664	341	8775	59.4	8695	20621	7721	645	860	2260	141.25714285714287	244.14634146341464	482	500.6341463414634	612.8536585365854
3	3	57.5	2	1	2018	566000	3	2	14020	39	12030	10129	2244	3345	26037	2084	5755	4106	382075117	7749	33.6	3108	4458	37064	1261	3715	2690	381955664	341	8775	59.4	8695	20621	7721	645	860	2260	141.25714285714287	244.14634146341464	482	500.6341463414634	612.8536585365854
3	3	57.5	2	1	2018	566000	3	2	14020	39	12030	10129	2244	3345	26037	2084	5755	4106	382075117	7749	33.6	3108	4458	37064	1261	3715	2690	381955664	341	8775	59.4	8695	20621	7721	645	860	2260	141.25714285714287	244.14634146341464	482	500.6341463414634	612.8536585365854
3	5	45	2	1	1939	389000	6	2	14020	39	12030	10129	2244	3345	26037	2084	5755	4106	382075117	7749	33.6	3108	4458	37064	1261	3715	2690	381955664	341	8775	59.4	8695	20621	7721	645	860	2260	141.25714285714287	244.14634146341464	482	500.6341463414634	612.8536585365854
2	6	64	2	1	1986	415000	5	2	14020	39	12030	10129	2244	3345	26037	2084	5755	4106	382075117	7749	33.6	3108	4458	37064	1261	3715	2690	381955664	341	8775	59.4	8695	20621	7721	645	860	2260	141.25714285714287	244.14634146341464	482	500.6341463414634	612.8536585365854
4	5	46	2	1	1988	439000	4	2	14020	39	12030	10129	2244	3345	26037	2084	5755	4106	382075117	7749	33.6	3108	4458	37064	1261	3715	2690	381955664	341	8775	59.4	8695	20621	7721	645	860	2260	141.25714285714287	244.14634146341464	482	500.6341463414634	612.8536585365854
5	5	25.7	1	1	1926	249000	4	2	14020	39	12030	10129	2244	3345	26037	2084	5755	4106	382075117	7749	33.6	3108	4458	37064	1261	3715	2690	381955664	341	8775	59.4	8695	20621	7721	645	860	2260	141.25714285714287	244.14634146341464	482	500.6341463414634	612.8536585365854
2	5	46	2	1	1988	399000	4	2	14020	39	12030	10129	2244	3345	26037	2084	5755	4106	382075117	7749	33.6	3108	4458	37064	1261	3715	2690	381955664	341	8775	59.4	8695	20621	7721	645	860	2260	141.25714285714287	244.14634146341464	482	500.6341463414634	612.8536585365854
3	5	68	3	1	1988	589000	4	2	14020	39	12030	10129	2244	3345	26037	2084	5755	4106	382075117	7749	33.6	3108	4458	37064	1261	3715	2690	381955664	341	8775	59.4	8695	20621	7721	645	860	2260	141.25714285714287	244.14634146341464	482	500.6341463414634	612.8536585365854
5	9	72.5	3	1	1989	628000	5	2	14020	39	12030	10129	2244	3345	26037	2084	5755	4106	382075117	7749	33.6	3108	4458	37064	1261	3715	2690	381955664	341	8775	59.4	8695	20621	7721	645	860	2260	141.25714285714287	244.14634146341464	482	500.6341463414634	612.8536585365854
3	5	68	3	1	1988	575000	4	2	14020	39	12030	10129	2244	3345	26037	2084	5755	4106	382075117	7749	33.6	3108	4458	37064	1261	3715	2690	381955664	341	8775	59.4	8695	20621	7721	645	860	2260	141.25714285714287	244.14634146341464	482	500.6341463414634	612.8536585365854
4	6	77	3	1	1995	549000	6	2	14020	39	12030	10129	2244	3345	26037	2084	5755	4106	382075117	7749	33.6	3108	4458	37064	1261	3715	2690	381955664	341	8775	59.4	8695	20621	7721	645	860	2260	141.25714285714287	244.14634146341464	482	500.6341463414634	612.8536585365854
3	4	37	1	1	1940	281000	6	2	14020	39	12030	10129	2244	3345	26037	2084	5755	4106	382075117	7749	33.6	3108	4458	37064	1261	3715	2690	381955664	341	8775	59.4	8695	20621	7721	645	860	2260	141.25714285714287	244.14634146341464	482	500.6341463414634	612.8536585365854
4	6	51	2	1	1989	370000	5	2	14020	39	12030	10129	2244	3345	26037	2084	5755	4106	382075117	7749	33.6	3108	4458	37064	1261	3715	2690	381955664	341	8775	59.4	8695	20621	7721	645	860	2260	141.25714285714287	244.14634146341464	482	500.6341463414634	612.8536585365854
4	7	58	2	1	1981	415000	5	2	14020	39	12030	10129	2244	3345	26037	2084	5755	4106	382075117	7749	33.6	3108	4458	37064	1261	3715	2690	381955664	341	8775	59.4	8695	20621	7721	645	860	2260	141.25714285714287	244.14634146341464	482	500.6341463414634	612.8536585365854
4	5	44	2	1	1939	352000	6	2	14020	39	12030	10129	2244	3345	26037	2084	5755	4106	382075117	7749	33.6	3108	4458	37064	1261	3715	2690	381955664	341	8775	59.4	8695	20621	7721	645	860	2260	141.25714285714287	244.14634146341464	482	500.6341463414634	612.8536585365854
2	5	58	2	1	1932	471000	5	2	14020	39	12030	10129	2244	3345	26037	2084	5755	4106	382075117	7749	33.6	3108	4458	37064	1261	3715	2690	381955664	341	8775	59.4	8695	20621	7721	645	860	2260	141.25714285714287	244.14634146341464	482	500.6341463414634	612.8536585365854
5	7	31	2	1	1961	260000	5	2	14020	39	12030	10129	2244	3345	26037	2084	5755	4106	382075117	7749	33.6	3108	4458	37064	1261	3715	2690	381955664	341	8775	59.4	8695	20621	7721	645	860	2260	141.25714285714287	244.14634146341464	482	500.6341463414634	612.8536585365854
2	7	43	2	1	1981	364000	5	2	14020	39	12030	10129	2244	3345	26037	2084	5755	4106	382075117	7749	33.6	3108	4458	37064	1261	3715	2690	381955664	341	8775	59.4	8695	20621	7721	645	860	2260	141.25714285714287	244.14634146341464	482	500.6341463414634	612.8536585365854
7	8	32	1	1	1961	282000	5	2	14020	39	12030	10129	2244	3345	26037	2084	5755	4106	382075117	7749	33.6	3108	4458	37064	1261	3715	2690	381955664	341	8775	59.4	8695	20621	7721	645	860	2260	141.25714285714287	244.14634146341464	482	500.6341463414634	612.8536585365854
3	5	20	1	1	1936	215000	6	2	14020	39	12030	10129	2244	3345	26037	2084	5755	4106	382075117	7749	33.6	3108	4458	37064	1261	3715	2690	381955664	341	8775	59.4	8695	20621	7721	645	860	2260	141.25714285714287	244.14634146341464	482	500.6341463414634	612.8536585365854
4	9	72	3	1	1989	597000	5	2	14020	39	12030	10129	2244	3345	26037	2084	5755	4106	382075117	7749	33.6	3108	4458	37064	1261	3715	2690	381955664	341	8775	59.4	8695	20621	7721	645	860	2260	141.25714285714287	244.14634146341464	482	500.6341463414634	612.8536585365854
6	7	79	3	1	1981	605000	5	2	14020	39	12030	10129	2244	3345	26037	2084	5755	4106	382075117	7749	33.6	3108	4458	37064	1261	3715	2690	381955664	341	8775	59.4	8695	20621	7721	645	860	2260	141.25714285714287	244.14634146341464	482	500.6341463414634	612.8536585365854
5	5	53	2	1	1951	410000	5	2	14020	39	12030	10129	2244	3345	26037	2084	5755	4106	382075117	7749	33.6	3108	4458	37064	1261	3715	2690	381955664	341	8775	59.4	8695	20621	7721	645	860	2260	141.25714285714287	244.14634146341464	482	500.6341463414634	612.8536585365854
3	5	37	6	1	1929	232500	7	2	14020	39	12030	10129	2244	3345	26037	2084	5755	4106	382075117	7749	33.6	3108	4458	37064	1261	3715	2690	381955664	341	8775	59.4	8695	20621	7721	645	860	2260	141.25714285714287	244.14634146341464	482	500.6341463414634	612.8536585365854
7	7	27	1	1	1939	250000	6	2	14020	39	12030	10129	2244	3345	26037	2084	5755	4106	382075117	7749	33.6	3108	4458	37064	1261	3715	2690	381955664	341	8775	59.4	8695	20621	7721	645	860	2260	141.25714285714287	244.14634146341464	482	500.6341463414634	612.8536585365854
3	7	58	2	1	2016	460000	1	2	14020	39	12030	10129	2244	3345	26037	2084	5755	4106	382075117	7749	33.6	3108	4458	37064	1261	3715	2690	381955664	341	8775	59.4	8695	20621	7721	645	860	2260	141.25714285714287	244.14634146341464	482	500.6341463414634	612.8536585365854
3	6	56	2	1	1989	396000	5	2	14020	39	12030	10129	2244	3345	26037	2084	5755	4106	382075117	7749	33.6	3108	4458	37064	1261	3715	2690	381955664	341	8775	59.4	8695	20621	7721	645	860	2260	141.25714285714287	244.14634146341464	482	500.6341463414634	612.8536585365854
2	5	76	2	1	1929	505000	5	2	14020	39	12030	10129	2244	3345	26037	2084	5755	4106	382075117	7749	33.6	3108	4458	37064	1261	3715	2690	381955664	341	8775	59.4	8695	20621	7721	645	860	2260	141.25714285714287	244.14634146341464	482	500.6341463414634	612.8536585365854
3	8	54	2	1	1956	328000	4	2	14020	39	12030	10129	2244	3345	26037	2084	5755	4106	382075117	7749	33.6	3108	4458	37064	1261	3715	2690	381955664	341	8775	59.4	8695	20621	7721	645	860	2260	141.25714285714287	244.14634146341464	482	500.6341463414634	612.8536585365854
4	5	71	3	1	1988	586000	4	2	14020	39	12030	10129	2244	3345	26037	2084	5755	4106	382075117	7749	33.6	3108	4458	37064	1261	3715	2690	381955664	341	8775	59.4	8695	20621	7721	645	860	2260	141.25714285714287	244.14634146341464	482	500.6341463414634	612.8536585365854
1	5	30	1	1	1929	256000	6	2	14020	39	12030	10129	2244	3345	26037	2084	5755	4106	382075117	7749	33.6	3108	4458	37064	1261	3715	2690	381955664	341	8775	59.4	8695	20621	7721	645	860	2260	141.25714285714287	244.14634146341464	482	500.6341463414634	612.8536585365854
3	5	63	3	1	1986	450000	5	2	14020	39	12030	10129	2244	3345	26037	2084	5755	4106	382075117	7749	33.6	3108	4458	37064	1261	3715	2690	381955664	341	8775	59.4	8695	20621	7721	645	860	2260	141.25714285714287	244.14634146341464	482	500.6341463414634	612.8536585365854
5	7	30	1	1	1979	271000	6	1	14020	39	12030	10129	2244	3345	26037	2084	5755	4106	382075117	7749	33.6	3108	4458	37064	1261	3715	2690	381955664	341	8775	59.4	8695	20621	7721	645	860	2260	141.25714285714287	244.14634146341464	482	500.6341463414634	612.8536585365854
6	7	39	2	1	2016	410000	1	2	14020	39	12030	10129	2244	3345	26037	2084	5755	4106	382075117	7749	33.6	3108	4458	37064	1261	3715	2690	381955664	341	8775	59.4	8695	20621	7721	645	860	2260	141.25714285714287	244.14634146341464	482	500.6341463414634	612.8536585365854
4	8	41	2	1	1961	327777	5	2	14020	39	12030	10129	2244	3345	26037	2084	5755	4106	382075117	7749	33.6	3108	4458	37064	1261	3715	2690	381955664	341	8775	59.4	8695	20621	7721	645	860	2260	141.25714285714287	244.14634146341464	482	500.6341463414634	612.8536585365854
1	5	35	1	1	1971	280000	7	2	14020	39	12030	10129	2244	3345	26037	2084	5755	4106	382075117	7749	33.6	3108	4458	37064	1261	3715	2690	381955664	341	8775	59.4	8695	20621	7721	645	860	2260	141.25714285714287	244.14634146341464	482	500.6341463414634	612.8536585365854
3	5	32	1	1	1939	249000	3	2	14020	39	12030	10129	2244	3345	26037	2084	5755	4106	382075117	7749	33.6	3108	4458	37064	1261	3715	2690	381955664	341	8775	59.4	8695	20621	7721	645	860	2260	141.25714285714287	244.14634146341464	482	500.6341463414634	612.8536585365854
2	5	50	2	1	1939	360000	6	2	14020	39	12030	10129	2244	3345	26037	2084	5755	4106	382075117	7749	33.6	3108	4458	37064	1261	3715	2690	381955664	341	8775	59.4	8695	20621	7721	645	860	2260	141.25714285714287	244.14634146341464	482	500.6341463414634	612.8536585365854
1	3	48	2	1	1927	330000	6	2	14020	39	12030	10129	2244	3345	26037	2084	5755	4106	382075117	7749	33.6	3108	4458	37064	1261	3715	2690	381955664	341	8775	59.4	8695	20621	7721	645	860	2260	141.25714285714287	244.14634146341464	482	500.6341463414634	612.8536585365854
2	5	37	1	1	1986	280000	5	2	14020	39	12030	10129	2244	3345	26037	2084	5755	4106	382075117	7749	33.6	3108	4458	37064	1261	3715	2690	381955664	341	8775	59.4	8695	20621	7721	645	860	2260	141.25714285714287	244.14634146341464	482	500.6341463414634	612.8536585365854
5	6	48	2	1	1926	410000	4	2	14020	39	12030	10129	2244	3345	26037	2084	5755	4106	382075117	7749	33.6	3108	4458	37064	1261	3715	2690	381955664	341	8775	59.4	8695	20621	7721	645	860	2260	141.25714285714287	244.14634146341464	482	500.6341463414634	612.8536585365854
2	4	41	2	1	1936	300000	5	2	14020	39	12030	10129	2244	3345	26037	2084	5755	4106	382075117	7749	33.6	3108	4458	37064	1261	3715	2690	381955664	341	8775	59.4	8695	20621	7721	645	860	2260	141.25714285714287	244.14634146341464	482	500.6341463414634	612.8536585365854
3	5	43	2	1	1939	280000	6	2	14020	39	12030	10129	2244	3345	26037	2084	5755	4106	382075117	7749	33.6	3108	4458	37064	1261	3715	2690	381955664	341	8775	59.4	8695	20621	7721	645	860	2260	141.25714285714287	244.14634146341464	482	500.6341463414634	612.8536585365854
3	7	33	1	1	1939	287000	6	2	14020	39	12030	10129	2244	3345	26037	2084	5755	4106	382075117	7749	33.6	3108	4458	37064	1261	3715	2690	381955664	341	8775	59.4	8695	20621	7721	645	860	2260	141.25714285714287	244.14634146341464	482	500.6341463414634	612.8536585365854
4	4	22	1	1	1928	214000	6	2	14020	39	12030	10129	2244	3345	26037	2084	5755	4106	382075117	7749	33.6	3108	4458	37064	1261	3715	2690	381955664	341	8775	59.4	8695	20621	7721	645	860	2260	141.25714285714287	244.14634146341464	482	500.6341463414634	612.8536585365854
1	4	31	1	1	1927	280000	4	2	14020	39	12030	10129	2244	3345	26037	2084	5755	4106	382075117	7749	33.6	3108	4458	37064	1261	3715	2690	381955664	341	8775	59.4	8695	20621	7721	645	860	2260	141.25714285714287	244.14634146341464	482	500.6341463414634	612.8536585365854
4	5	62	2	1	1935	448000	6	2	14020	39	12030	10129	2244	3345	26037	2084	5755	4106	382075117	7749	33.6	3108	4458	37064	1261	3715	2690	381955664	341	8775	59.4	8695	20621	7721	645	860	2260	141.25714285714287	244.14634146341464	482	500.6341463414634	612.8536585365854
3	7	84	3	1	1979	505000	6	1	14020	39	12030	10129	2244	3345	26037	2084	5755	4106	382075117	7749	33.6	3108	4458	37064	1261	3715	2690	381955664	341	8775	59.4	8695	20621	7721	645	860	2260	141.25714285714287	244.14634146341464	482	500.6341463414634	612.8536585365854
7	7	69	3	1	1996	585000	5	2	14020	39	12030	10129	2244	3345	26037	2084	5755	4106	382075117	7749	33.6	3108	4458	37064	1261	3715	2690	381955664	341	8775	59.4	8695	20621	7721	645	860	2260	141.25714285714287	244.14634146341464	482	500.6341463414634	612.8536585365854
7	7	111	3	1	1996	725000	5	2	14020	39	12030	10129	2244	3345	26037	2084	5755	4106	382075117	7749	33.6	3108	4458	37064	1261	3715	2690	381955664	341	8775	59.4	8695	20621	7721	645	860	2260	141.25714285714287	244.14634146341464	482	500.6341463414634	612.8536585365854
2	5	115	4	1	1927	728000	7	2	14020	39	12030	10129	2244	3345	26037	2084	5755	4106	382075117	7749	33.6	3108	4458	37064	1261	3715	2690	381955664	341	8775	59.4	8695	20621	7721	645	860	2260	141.25714285714287	244.14634146341464	482	500.6341463414634	612.8536585365854
3	7	101	4	1	2015	563349	3	1	14020	39	12030	10129	2244	3345	26037	2084	5755	4106	382075117	7749	33.6	3108	4458	37064	1261	3715	2690	381955664	341	8775	59.4	8695	20621	7721	645	860	2260	141.25714285714287	244.14634146341464	482	500.6341463414634	612.8536585365854
5	7	61	3	1	2016	522000	1	2	14020	39	12030	10129	2244	3345	26037	2084	5755	4106	382075117	7749	33.6	3108	4458	37064	1261	3715	2690	381955664	341	8775	59.4	8695	20621	7721	645	860	2260	141.25714285714287	244.14634146341464	482	500.6341463414634	612.8536585365854
1	4	82	3	1	1938	585000	5	2	14020	39	12030	10129	2244	3345	26037	2084	5755	4106	382075117	7749	33.6	3108	4458	37064	1261	3715	2690	381955664	341	8775	59.4	8695	20621	7721	645	860	2260	141.25714285714287	244.14634146341464	482	500.6341463414634	612.8536585365854
1	3	87	4	1	2019	679000	3	2	14020	39	12030	10129	2244	3345	26037	2084	5755	4106	382075117	7749	33.6	3108	4458	37064	1261	3715	2690	381955664	341	8775	59.4	8695	20621	7721	645	860	2260	141.25714285714287	244.14634146341464	482	500.6341463414634	612.8536585365854
8	8	73	4	1	1961	650000	5	2	14020	39	12030	10129	2244	3345	26037	2084	5755	4106	382075117	7749	33.6	3108	4458	37064	1261	3715	2690	381955664	341	8775	59.4	8695	20621	7721	645	860	2260	141.25714285714287	244.14634146341464	482	500.6341463414634	612.8536585365854
7	7	119	5	1	1981	780000	5	2	14020	39	12030	10129	2244	3345	26037	2084	5755	4106	382075117	7749	33.6	3108	4458	37064	1261	3715	2690	381955664	341	8775	59.4	8695	20621	7721	645	860	2260	141.25714285714287	244.14634146341464	482	500.6341463414634	612.8536585365854
7	7	111	2	1	2013	531000	1	1	14020	39	12030	10129	2244	3345	26037	2084	5755	4106	382075117	7749	33.6	3108	4458	37064	1261	3715	2690	381955664	341	8775	59.4	8695	20621	7721	645	860	2260	141.25714285714287	244.14634146341464	482	500.6341463414634	612.8536585365854
6	8	28.5	1	1	2019	285000	3	2	8509	42	7026	6261	1310	2651	30678	783	2888	3287	277276557	4426	36.8	2984	1341	48064	485	1741	2171	277758612	237	4820	69.9	4779	4704	4298	245	365	1926	117.02380952380952	263.1904761904762	1095.547619047619	1214.904761904762	1929.5238095238096
3	7	80	3	1	2011	575000	2	2	8509	42	7026	6261	1310	2651	30678	783	2888	3287	277276557	4426	36.8	2984	1341	48064	485	1741	2171	277758612	237	4820	69.9	4779	4704	4298	245	365	1926	117.02380952380952	263.1904761904762	1095.547619047619	1214.904761904762	1929.5238095238096
4	5	70.5	3	1	2012	528000	4	1	8509	42	7026	6261	1310	2651	30678	783	2888	3287	277276557	4426	36.8	2984	1341	48064	485	1741	2171	277758612	237	4820	69.9	4779	4704	4298	245	365	1926	117.02380952380952	263.1904761904762	1095.547619047619	1214.904761904762	1929.5238095238096
1	6	46	2	1	2015	461500	2	2	8509	42	7026	6261	1310	2651	30678	783	2888	3287	277276557	4426	36.8	2984	1341	48064	485	1741	2171	277758612	237	4820	69.9	4779	4704	4298	245	365	1926	117.02380952380952	263.1904761904762	1095.547619047619	1214.904761904762	1929.5238095238096
2	7	26.5	1	1	2020	243000	3	1	8509	42	7026	6261	1310	2651	30678	783	2888	3287	277276557	4426	36.8	2984	1341	48064	485	1741	2171	277758612	237	4820	69.9	4779	4704	4298	245	365	1926	117.02380952380952	263.1904761904762	1095.547619047619	1214.904761904762	1929.5238095238096
3	5	57	2	1	1974	348273.78	5	2	8509	42	7026	6261	1310	2651	30678	783	2888	3287	277276557	4426	36.8	2984	1341	48064	485	1741	2171	277758612	237	4820	69.9	4779	4704	4298	245	365	1926	117.02380952380952	263.1904761904762	1095.547619047619	1214.904761904762	1929.5238095238096
4	8	28.5	1	1	2019	265000	3	2	8509	42	7026	6261	1310	2651	30678	783	2888	3287	277276557	4426	36.8	2984	1341	48064	485	1741	2171	277758612	237	4820	69.9	4779	4704	4298	245	365	1926	117.02380952380952	263.1904761904762	1095.547619047619	1214.904761904762	1929.5238095238096
5	5	93	4	1	1974	640000	6	2	8509	42	7026	6261	1310	2651	30678	783	2888	3287	277276557	4426	36.8	2984	1341	48064	485	1741	2171	277758612	237	4820	69.9	4779	4704	4298	245	365	1926	117.02380952380952	263.1904761904762	1095.547619047619	1214.904761904762	1929.5238095238096
2	5	128.5	4	1	2006	830000	3	2	8509	42	7026	6261	1310	2651	30678	783	2888	3287	277276557	4426	36.8	2984	1341	48064	485	1741	2171	277758612	237	4820	69.9	4779	4704	4298	245	365	1926	117.02380952380952	263.1904761904762	1095.547619047619	1214.904761904762	1929.5238095238096
3	7	26.5	1	1	2020	252000	3	1	8509	42	7026	6261	1310	2651	30678	783	2888	3287	277276557	4426	36.8	2984	1341	48064	485	1741	2171	277758612	237	4820	69.9	4779	4704	4298	245	365	1926	117.02380952380952	263.1904761904762	1095.547619047619	1214.904761904762	1929.5238095238096
5	9	47.5	2	1	1972	285000	5	2	8509	42	7026	6261	1310	2651	30678	783	2888	3287	277276557	4426	36.8	2984	1341	48064	485	1741	2171	277758612	237	4820	69.9	4779	4704	4298	245	365	1926	117.02380952380952	263.1904761904762	1095.547619047619	1214.904761904762	1929.5238095238096
6	9	64.5	2	1	2004	479000	3	2	8509	42	7026	6261	1310	2651	30678	783	2888	3287	277276557	4426	36.8	2984	1341	48064	485	1741	2171	277758612	237	4820	69.9	4779	4704	4298	245	365	1926	117.02380952380952	263.1904761904762	1095.547619047619	1214.904761904762	1929.5238095238096
1	6	67.5	2	1	2001	428000	6	2	8509	42	7026	6261	1310	2651	30678	783	2888	3287	277276557	4426	36.8	2984	1341	48064	485	1741	2171	277758612	237	4820	69.9	4779	4704	4298	245	365	1926	117.02380952380952	263.1904761904762	1095.547619047619	1214.904761904762	1929.5238095238096
7	7	66	3	1	1974	415000	6	2	8509	42	7026	6261	1310	2651	30678	783	2888	3287	277276557	4426	36.8	2984	1341	48064	485	1741	2171	277758612	237	4820	69.9	4779	4704	4298	245	365	1926	117.02380952380952	263.1904761904762	1095.547619047619	1214.904761904762	1929.5238095238096
1	6	67.5	2	1	2001	428000	6	2	8509	42	7026	6261	1310	2651	30678	783	2888	3287	277276557	4426	36.8	2984	1341	48064	485	1741	2171	277758612	237	4820	69.9	4779	4704	4298	245	365	1926	117.02380952380952	263.1904761904762	1095.547619047619	1214.904761904762	1929.5238095238096
1	5	66.5	2	1	2015	487000	3	2	8509	42	7026	6261	1310	2651	30678	783	2888	3287	277276557	4426	36.8	2984	1341	48064	485	1741	2171	277758612	237	4820	69.9	4779	4704	4298	245	365	1926	117.02380952380952	263.1904761904762	1095.547619047619	1214.904761904762	1929.5238095238096
7	7	66	3	1	1974	415000	6	2	8509	42	7026	6261	1310	2651	30678	783	2888	3287	277276557	4426	36.8	2984	1341	48064	485	1741	2171	277758612	237	4820	69.9	4779	4704	4298	245	365	1926	117.02380952380952	263.1904761904762	1095.547619047619	1214.904761904762	1929.5238095238096
1	6	63.5	3	1	1975	298000	6	2	8509	42	7026	6261	1310	2651	30678	783	2888	3287	277276557	4426	36.8	2984	1341	48064	485	1741	2171	277758612	237	4820	69.9	4779	4704	4298	245	365	1926	117.02380952380952	263.1904761904762	1095.547619047619	1214.904761904762	1929.5238095238096
4	8	63.5	2	1	2007	465000	4	1	8509	42	7026	6261	1310	2651	30678	783	2888	3287	277276557	4426	36.8	2984	1341	48064	485	1741	2171	277758612	237	4820	69.9	4779	4704	4298	245	365	1926	117.02380952380952	263.1904761904762	1095.547619047619	1214.904761904762	1929.5238095238096
4	7	114	3	1	2003	772000	4	2	8509	42	7026	6261	1310	2651	30678	783	2888	3287	277276557	4426	36.8	2984	1341	48064	485	1741	2171	277758612	237	4820	69.9	4779	4704	4298	245	365	1926	117.02380952380952	263.1904761904762	1095.547619047619	1214.904761904762	1929.5238095238096
5	6	67.5	3	1	2001	548000	4	2	8509	42	7026	6261	1310	2651	30678	783	2888	3287	277276557	4426	36.8	2984	1341	48064	485	1741	2171	277758612	237	4820	69.9	4779	4704	4298	245	365	1926	117.02380952380952	263.1904761904762	1095.547619047619	1214.904761904762	1929.5238095238096
2	6	118.5	3	1	2015	649000	3	1	8509	42	7026	6261	1310	2651	30678	783	2888	3287	277276557	4426	36.8	2984	1341	48064	485	1741	2171	277758612	237	4820	69.9	4779	4704	4298	245	365	1926	117.02380952380952	263.1904761904762	1095.547619047619	1214.904761904762	1929.5238095238096
1	6	80	4	1	1973	446000	6	2	8509	42	7026	6261	1310	2651	30678	783	2888	3287	277276557	4426	36.8	2984	1341	48064	485	1741	2171	277758612	237	4820	69.9	4779	4704	4298	245	365	1926	117.02380952380952	263.1904761904762	1095.547619047619	1214.904761904762	1929.5238095238096
1	6	43.5	2	1	1975	259000	6	2	8509	42	7026	6261	1310	2651	30678	783	2888	3287	277276557	4426	36.8	2984	1341	48064	485	1741	2171	277758612	237	4820	69.9	4779	4704	4298	245	365	1926	117.02380952380952	263.1904761904762	1095.547619047619	1214.904761904762	1929.5238095238096
5	7	60.5	2	1	2005	425000	4	2	8509	42	7026	6261	1310	2651	30678	783	2888	3287	277276557	4426	36.8	2984	1341	48064	485	1741	2171	277758612	237	4820	69.9	4779	4704	4298	245	365	1926	117.02380952380952	263.1904761904762	1095.547619047619	1214.904761904762	1929.5238095238096
2	7	56	2	1	1975	336000	6	2	8509	42	7026	6261	1310	2651	30678	783	2888	3287	277276557	4426	36.8	2984	1341	48064	485	1741	2171	277758612	237	4820	69.9	4779	4704	4298	245	365	1926	117.02380952380952	263.1904761904762	1095.547619047619	1214.904761904762	1929.5238095238096
4	8	28	1	1	2019	265000	3	2	8509	42	7026	6261	1310	2651	30678	783	2888	3287	277276557	4426	36.8	2984	1341	48064	485	1741	2171	277758612	237	4820	69.9	4779	4704	4298	245	365	1926	117.02380952380952	263.1904761904762	1095.547619047619	1214.904761904762	1929.5238095238096
2	8	48	3	1	2019	395000	3	2	8509	42	7026	6261	1310	2651	30678	783	2888	3287	277276557	4426	36.8	2984	1341	48064	485	1741	2171	277758612	237	4820	69.9	4779	4704	4298	245	365	1926	117.02380952380952	263.1904761904762	1095.547619047619	1214.904761904762	1929.5238095238096
2	8	66	3	1	2019	490000	3	2	8509	42	7026	6261	1310	2651	30678	783	2888	3287	277276557	4426	36.8	2984	1341	48064	485	1741	2171	277758612	237	4820	69.9	4779	4704	4298	245	365	1926	117.02380952380952	263.1904761904762	1095.547619047619	1214.904761904762	1929.5238095238096
5	6	44	2	1	2005	345000	6	2	8509	42	7026	6261	1310	2651	30678	783	2888	3287	277276557	4426	36.8	2984	1341	48064	485	1741	2171	277758612	237	4820	69.9	4779	4704	4298	245	365	1926	117.02380952380952	263.1904761904762	1095.547619047619	1214.904761904762	1929.5238095238096
4	8	28	1	1	2019	265000	3	2	8509	42	7026	6261	1310	2651	30678	783	2888	3287	277276557	4426	36.8	2984	1341	48064	485	1741	2171	277758612	237	4820	69.9	4779	4704	4298	245	365	1926	117.02380952380952	263.1904761904762	1095.547619047619	1214.904761904762	1929.5238095238096
5	8	28	1	1	2019	270000	3	2	8509	42	7026	6261	1310	2651	30678	783	2888	3287	277276557	4426	36.8	2984	1341	48064	485	1741	2171	277758612	237	4820	69.9	4779	4704	4298	245	365	1926	117.02380952380952	263.1904761904762	1095.547619047619	1214.904761904762	1929.5238095238096
4	8	46	2	1	2012	370000	4	2	8509	42	7026	6261	1310	2651	30678	783	2888	3287	277276557	4426	36.8	2984	1341	48064	485	1741	2171	277758612	237	4820	69.9	4779	4704	4298	245	365	1926	117.02380952380952	263.1904761904762	1095.547619047619	1214.904761904762	1929.5238095238096
8	8	48	3	1	2019	460000	3	2	8509	42	7026	6261	1310	2651	30678	783	2888	3287	277276557	4426	36.8	2984	1341	48064	485	1741	2171	277758612	237	4820	69.9	4779	4704	4298	245	365	1926	117.02380952380952	263.1904761904762	1095.547619047619	1214.904761904762	1929.5238095238096
7	8	28	1	1	2019	288000	3	2	8509	42	7026	6261	1310	2651	30678	783	2888	3287	277276557	4426	36.8	2984	1341	48064	485	1741	2171	277758612	237	4820	69.9	4779	4704	4298	245	365	1926	117.02380952380952	263.1904761904762	1095.547619047619	1214.904761904762	1929.5238095238096
1	5	31	1	1	1975	196000	6	2	8509	42	7026	6261	1310	2651	30678	783	2888	3287	277276557	4426	36.8	2984	1341	48064	485	1741	2171	277758612	237	4820	69.9	4779	4704	4298	245	365	1926	117.02380952380952	263.1904761904762	1095.547619047619	1214.904761904762	1929.5238095238096
7	7	35	1	1	2017	302000	3	2	8509	42	7026	6261	1310	2651	30678	783	2888	3287	277276557	4426	36.8	2984	1341	48064	485	1741	2171	277758612	237	4820	69.9	4779	4704	4298	245	365	1926	117.02380952380952	263.1904761904762	1095.547619047619	1214.904761904762	1929.5238095238096
2	6	47	2	1	1972	269000	6	2	8509	42	7026	6261	1310	2651	30678	783	2888	3287	277276557	4426	36.8	2984	1341	48064	485	1741	2171	277758612	237	4820	69.9	4779	4704	4298	245	365	1926	117.02380952380952	263.1904761904762	1095.547619047619	1214.904761904762	1929.5238095238096
5	8	28	1	1	2019	270000	3	2	8509	42	7026	6261	1310	2651	30678	783	2888	3287	277276557	4426	36.8	2984	1341	48064	485	1741	2171	277758612	237	4820	69.9	4779	4704	4298	245	365	1926	117.02380952380952	263.1904761904762	1095.547619047619	1214.904761904762	1929.5238095238096
4	6	50	2	1	1981	311000	4	2	8509	42	7026	6261	1310	2651	30678	783	2888	3287	277276557	4426	36.8	2984	1341	48064	485	1741	2171	277758612	237	4820	69.9	4779	4704	4298	245	365	1926	117.02380952380952	263.1904761904762	1095.547619047619	1214.904761904762	1929.5238095238096
2	6	41	2	1	1973	270000	6	2	8509	42	7026	6261	1310	2651	30678	783	2888	3287	277276557	4426	36.8	2984	1341	48064	485	1741	2171	277758612	237	4820	69.9	4779	4704	4298	245	365	1926	117.02380952380952	263.1904761904762	1095.547619047619	1214.904761904762	1929.5238095238096
2	9	29	1	1	1972	202000	5	2	8509	42	7026	6261	1310	2651	30678	783	2888	3287	277276557	4426	36.8	2984	1341	48064	485	1741	2171	277758612	237	4820	69.9	4779	4704	4298	245	365	1926	117.02380952380952	263.1904761904762	1095.547619047619	1214.904761904762	1929.5238095238096
7	8	48	3	1	2019	435000	3	2	8509	42	7026	6261	1310	2651	30678	783	2888	3287	277276557	4426	36.8	2984	1341	48064	485	1741	2171	277758612	237	4820	69.9	4779	4704	4298	245	365	1926	117.02380952380952	263.1904761904762	1095.547619047619	1214.904761904762	1929.5238095238096
4	8	48	3	1	2019	405000	3	2	8509	42	7026	6261	1310	2651	30678	783	2888	3287	277276557	4426	36.8	2984	1341	48064	485	1741	2171	277758612	237	4820	69.9	4779	4704	4298	245	365	1926	117.02380952380952	263.1904761904762	1095.547619047619	1214.904761904762	1929.5238095238096
6	8	28	1	1	2019	285000	3	2	8509	42	7026	6261	1310	2651	30678	783	2888	3287	277276557	4426	36.8	2984	1341	48064	485	1741	2171	277758612	237	4820	69.9	4779	4704	4298	245	365	1926	117.02380952380952	263.1904761904762	1095.547619047619	1214.904761904762	1929.5238095238096
6	7	61	2	1	1974	280000	4	2	8509	42	7026	6261	1310	2651	30678	783	2888	3287	277276557	4426	36.8	2984	1341	48064	485	1741	2171	277758612	237	4820	69.9	4779	4704	4298	245	365	1926	117.02380952380952	263.1904761904762	1095.547619047619	1214.904761904762	1929.5238095238096
2	7	32	1	1	2017	260000	3	2	8509	42	7026	6261	1310	2651	30678	783	2888	3287	277276557	4426	36.8	2984	1341	48064	485	1741	2171	277758612	237	4820	69.9	4779	4704	4298	245	365	1926	117.02380952380952	263.1904761904762	1095.547619047619	1214.904761904762	1929.5238095238096
1	6	53	2	1	2014	365000	2	2	8509	42	7026	6261	1310	2651	30678	783	2888	3287	277276557	4426	36.8	2984	1341	48064	485	1741	2171	277758612	237	4820	69.9	4779	4704	4298	245	365	1926	117.02380952380952	263.1904761904762	1095.547619047619	1214.904761904762	1929.5238095238096
1	8	82	3	1	2002	515000	5	2	8509	42	7026	6261	1310	2651	30678	783	2888	3287	277276557	4426	36.8	2984	1341	48064	485	1741	2171	277758612	237	4820	69.9	4779	4704	4298	245	365	1926	117.02380952380952	263.1904761904762	1095.547619047619	1214.904761904762	1929.5238095238096
2	9	61	3	1	1974	425000	5	2	8509	42	7026	6261	1310	2651	30678	783	2888	3287	277276557	4426	36.8	2984	1341	48064	485	1741	2171	277758612	237	4820	69.9	4779	4704	4298	245	365	1926	117.02380952380952	263.1904761904762	1095.547619047619	1214.904761904762	1929.5238095238096
6	8	96	3	1	2012	680000	2	2	8509	42	7026	6261	1310	2651	30678	783	2888	3287	277276557	4426	36.8	2984	1341	48064	485	1741	2171	277758612	237	4820	69.9	4779	4704	4298	245	365	1926	117.02380952380952	263.1904761904762	1095.547619047619	1214.904761904762	1929.5238095238096
2	3	50	2	1	1969	259000	5	2	8509	42	7026	6261	1310	2651	30678	783	2888	3287	277276557	4426	36.8	2984	1341	48064	485	1741	2171	277758612	237	4820	69.9	4779	4704	4298	245	365	1926	117.02380952380952	263.1904761904762	1095.547619047619	1214.904761904762	1929.5238095238096
4	8	66	3	1	2019	510000	3	2	8509	42	7026	6261	1310	2651	30678	783	2888	3287	277276557	4426	36.8	2984	1341	48064	485	1741	2171	277758612	237	4820	69.9	4779	4704	4298	245	365	1926	117.02380952380952	263.1904761904762	1095.547619047619	1214.904761904762	1929.5238095238096
2	6	66	3	1	1988	388000	6	2	8509	42	7026	6261	1310	2651	30678	783	2888	3287	277276557	4426	36.8	2984	1341	48064	485	1741	2171	277758612	237	4820	69.9	4779	4704	4298	245	365	1926	117.02380952380952	263.1904761904762	1095.547619047619	1214.904761904762	1929.5238095238096
5	7	61	2	1	1974	325000	5	2	8509	42	7026	6261	1310	2651	30678	783	2888	3287	277276557	4426	36.8	2984	1341	48064	485	1741	2171	277758612	237	4820	69.9	4779	4704	4298	245	365	1926	117.02380952380952	263.1904761904762	1095.547619047619	1214.904761904762	1929.5238095238096
5	8	66	3	1	2019	525000	3	2	8509	42	7026	6261	1310	2651	30678	783	2888	3287	277276557	4426	36.8	2984	1341	48064	485	1741	2171	277758612	237	4820	69.9	4779	4704	4298	245	365	1926	117.02380952380952	263.1904761904762	1095.547619047619	1214.904761904762	1929.5238095238096
3	5	36	1	1	1989	233000	5	2	8509	42	7026	6261	1310	2651	30678	783	2888	3287	277276557	4426	36.8	2984	1341	48064	485	1741	2171	277758612	237	4820	69.9	4779	4704	4298	245	365	1926	117.02380952380952	263.1904761904762	1095.547619047619	1214.904761904762	1929.5238095238096
2	8	28	1	1	2019	250000	3	2	8509	42	7026	6261	1310	2651	30678	783	2888	3287	277276557	4426	36.8	2984	1341	48064	485	1741	2171	277758612	237	4820	69.9	4779	4704	4298	245	365	1926	117.02380952380952	263.1904761904762	1095.547619047619	1214.904761904762	1929.5238095238096
4	8	28	1	1	2019	260000	3	2	8509	42	7026	6261	1310	2651	30678	783	2888	3287	277276557	4426	36.8	2984	1341	48064	485	1741	2171	277758612	237	4820	69.9	4779	4704	4298	245	365	1926	117.02380952380952	263.1904761904762	1095.547619047619	1214.904761904762	1929.5238095238096
5	8	28	1	1	2019	270000	3	2	8509	42	7026	6261	1310	2651	30678	783	2888	3287	277276557	4426	36.8	2984	1341	48064	485	1741	2171	277758612	237	4820	69.9	4779	4704	4298	245	365	1926	117.02380952380952	263.1904761904762	1095.547619047619	1214.904761904762	1929.5238095238096
4	8	29	1	1	2019	270000	3	2	8509	42	7026	6261	1310	2651	30678	783	2888	3287	277276557	4426	36.8	2984	1341	48064	485	1741	2171	277758612	237	4820	69.9	4779	4704	4298	245	365	1926	117.02380952380952	263.1904761904762	1095.547619047619	1214.904761904762	1929.5238095238096
2	8	28	1	1	2019	250000	3	2	8509	42	7026	6261	1310	2651	30678	783	2888	3287	277276557	4426	36.8	2984	1341	48064	485	1741	2171	277758612	237	4820	69.9	4779	4704	4298	245	365	1926	117.02380952380952	263.1904761904762	1095.547619047619	1214.904761904762	1929.5238095238096
2	10	57	2	1	1972	302000	5	2	8509	42	7026	6261	1310	2651	30678	783	2888	3287	277276557	4426	36.8	2984	1341	48064	485	1741	2171	277758612	237	4820	69.9	4779	4704	4298	245	365	1926	117.02380952380952	263.1904761904762	1095.547619047619	1214.904761904762	1929.5238095238096
4	7	83	3	1	2009	570000	4	2	8509	42	7026	6261	1310	2651	30678	783	2888	3287	277276557	4426	36.8	2984	1341	48064	485	1741	2171	277758612	237	4820	69.9	4779	4704	4298	245	365	1926	117.02380952380952	263.1904761904762	1095.547619047619	1214.904761904762	1929.5238095238096
3	8	73	3	1	2015	586000	1	2	8509	42	7026	6261	1310	2651	30678	783	2888	3287	277276557	4426	36.8	2984	1341	48064	485	1741	2171	277758612	237	4820	69.9	4779	4704	4298	245	365	1926	117.02380952380952	263.1904761904762	1095.547619047619	1214.904761904762	1929.5238095238096
3	6	46	2	1	2015	465000	2	2	8509	42	7026	6261	1310	2651	30678	783	2888	3287	277276557	4426	36.8	2984	1341	48064	485	1741	2171	277758612	237	4820	69.9	4779	4704	4298	245	365	1926	117.02380952380952	263.1904761904762	1095.547619047619	1214.904761904762	1929.5238095238096
2	6	34	1	1	1980	205000	5	2	8509	42	7026	6261	1310	2651	30678	783	2888	3287	277276557	4426	36.8	2984	1341	48064	485	1741	2171	277758612	237	4820	69.9	4779	4704	4298	245	365	1926	117.02380952380952	263.1904761904762	1095.547619047619	1214.904761904762	1929.5238095238096
5	7	76	3	1	2017	584000	3	2	8509	42	7026	6261	1310	2651	30678	783	2888	3287	277276557	4426	36.8	2984	1341	48064	485	1741	2171	277758612	237	4820	69.9	4779	4704	4298	245	365	1926	117.02380952380952	263.1904761904762	1095.547619047619	1214.904761904762	1929.5238095238096
6	8	28	1	1	2019	270000	3	2	8509	42	7026	6261	1310	2651	30678	783	2888	3287	277276557	4426	36.8	2984	1341	48064	485	1741	2171	277758612	237	4820	69.9	4779	4704	4298	245	365	1926	117.02380952380952	263.1904761904762	1095.547619047619	1214.904761904762	1929.5238095238096
2	5	88	3	1	2014	660000	2	1	8509	42	7026	6261	1310	2651	30678	783	2888	3287	277276557	4426	36.8	2984	1341	48064	485	1741	2171	277758612	237	4820	69.9	4779	4704	4298	245	365	1926	117.02380952380952	263.1904761904762	1095.547619047619	1214.904761904762	1929.5238095238096
6	8	66	3	1	2019	540000	3	2	8509	42	7026	6261	1310	2651	30678	783	2888	3287	277276557	4426	36.8	2984	1341	48064	485	1741	2171	277758612	237	4820	69.9	4779	4704	4298	245	365	1926	117.02380952380952	263.1904761904762	1095.547619047619	1214.904761904762	1929.5238095238096
5	5	70	3	1	2012	520000	4	2	8509	42	7026	6261	1310	2651	30678	783	2888	3287	277276557	4426	36.8	2984	1341	48064	485	1741	2171	277758612	237	4820	69.9	4779	4704	4298	245	365	1926	117.02380952380952	263.1904761904762	1095.547619047619	1214.904761904762	1929.5238095238096
3	6	71	4	1	1972	395000	6	2	8509	42	7026	6261	1310	2651	30678	783	2888	3287	277276557	4426	36.8	2984	1341	48064	485	1741	2171	277758612	237	4820	69.9	4779	4704	4298	245	365	1926	117.02380952380952	263.1904761904762	1095.547619047619	1214.904761904762	1929.5238095238096
4	6	64	3	1	1973	323000	5	2	8509	42	7026	6261	1310	2651	30678	783	2888	3287	277276557	4426	36.8	2984	1341	48064	485	1741	2171	277758612	237	4820	69.9	4779	4704	4298	245	365	1926	117.02380952380952	263.1904761904762	1095.547619047619	1214.904761904762	1929.5238095238096
3	6	76	3	1	1978	370000	7	2	8509	42	7026	6261	1310	2651	30678	783	2888	3287	277276557	4426	36.8	2984	1341	48064	485	1741	2171	277758612	237	4820	69.9	4779	4704	4298	245	365	1926	117.02380952380952	263.1904761904762	1095.547619047619	1214.904761904762	1929.5238095238096
3	6	82	3	1	2001	549000	6	2	8509	42	7026	6261	1310	2651	30678	783	2888	3287	277276557	4426	36.8	2984	1341	48064	485	1741	2171	277758612	237	4820	69.9	4779	4704	4298	245	365	1926	117.02380952380952	263.1904761904762	1095.547619047619	1214.904761904762	1929.5238095238096
6	7	78	3	1	1974	411845	5	2	8509	42	7026	6261	1310	2651	30678	783	2888	3287	277276557	4426	36.8	2984	1341	48064	485	1741	2171	277758612	237	4820	69.9	4779	4704	4298	245	365	1926	117.02380952380952	263.1904761904762	1095.547619047619	1214.904761904762	1929.5238095238096
1	7	95	4	1	1974	440000	4	2	8509	42	7026	6261	1310	2651	30678	783	2888	3287	277276557	4426	36.8	2984	1341	48064	485	1741	2171	277758612	237	4820	69.9	4779	4704	4298	245	365	1926	117.02380952380952	263.1904761904762	1095.547619047619	1214.904761904762	1929.5238095238096
8	8	66	3	1	2019	590000	3	2	8509	42	7026	6261	1310	2651	30678	783	2888	3287	277276557	4426	36.8	2984	1341	48064	485	1741	2171	277758612	237	4820	69.9	4779	4704	4298	245	365	1926	117.02380952380952	263.1904761904762	1095.547619047619	1214.904761904762	1929.5238095238096
4	6	95	3	1	2013	825000	3	2	8509	42	7026	6261	1310	2651	30678	783	2888	3287	277276557	4426	36.8	2984	1341	48064	485	1741	2171	277758612	237	4820	69.9	4779	4704	4298	245	365	1926	117.02380952380952	263.1904761904762	1095.547619047619	1214.904761904762	1929.5238095238096
7	9	105	4	1	1972	395000	5	2	8509	42	7026	6261	1310	2651	30678	783	2888	3287	277276557	4426	36.8	2984	1341	48064	485	1741	2171	277758612	237	4820	69.9	4779	4704	4298	245	365	1926	117.02380952380952	263.1904761904762	1095.547619047619	1214.904761904762	1929.5238095238096
1	4	80	3	1	2000	525000	5	2	8509	42	7026	6261	1310	2651	30678	783	2888	3287	277276557	4426	36.8	2984	1341	48064	485	1741	2171	277758612	237	4820	69.9	4779	4704	4298	245	365	1926	117.02380952380952	263.1904761904762	1095.547619047619	1214.904761904762	1929.5238095238096
8	8	73	4	1	2019	675000	3	2	8509	42	7026	6261	1310	2651	30678	783	2888	3287	277276557	4426	36.8	2984	1341	48064	485	1741	2171	277758612	237	4820	69.9	4779	4704	4298	245	365	1926	117.02380952380952	263.1904761904762	1095.547619047619	1214.904761904762	1929.5238095238096
6	8	48	3	1	2019	425000	3	2	8509	42	7026	6261	1310	2651	30678	783	2888	3287	277276557	4426	36.8	2984	1341	48064	485	1741	2171	277758612	237	4820	69.9	4779	4704	4298	245	365	1926	117.02380952380952	263.1904761904762	1095.547619047619	1214.904761904762	1929.5238095238096
3	6	99	3	1	2013	825000	3	2	8509	42	7026	6261	1310	2651	30678	783	2888	3287	277276557	4426	36.8	2984	1341	48064	485	1741	2171	277758612	237	4820	69.9	4779	4704	4298	245	365	1926	117.02380952380952	263.1904761904762	1095.547619047619	1214.904761904762	1929.5238095238096
5	7	66	3	1	1974	312000	6	2	8509	42	7026	6261	1310	2651	30678	783	2888	3287	277276557	4426	36.8	2984	1341	48064	485	1741	2171	277758612	237	4820	69.9	4779	4704	4298	245	365	1926	117.02380952380952	263.1904761904762	1095.547619047619	1214.904761904762	1929.5238095238096
6	7	95	4	1	1974	478000	4	2	8509	42	7026	6261	1310	2651	30678	783	2888	3287	277276557	4426	36.8	2984	1341	48064	485	1741	2171	277758612	237	4820	69.9	4779	4704	4298	245	365	1926	117.02380952380952	263.1904761904762	1095.547619047619	1214.904761904762	1929.5238095238096
5	5	99	4	1	2006	694000	3	2	8509	42	7026	6261	1310	2651	30678	783	2888	3287	277276557	4426	36.8	2984	1341	48064	485	1741	2171	277758612	237	4820	69.9	4779	4704	4298	245	365	1926	117.02380952380952	263.1904761904762	1095.547619047619	1214.904761904762	1929.5238095238096
1	6	65	3	1	1938	438000	6	2	11359	39	10047	8961	2002	3200	25958	1544	5036	3433	304877259	6846	33.4	3076	3529	33173	1201	3354	2241	303450098	412	7785	53.8	7710	7141	6677	457	689	1922	97.46666666666667	168.76666666666668	168.4	397.6166666666667	293.55
2	6	112	3	1	1925	515000	5	2	11359	39	10047	8961	2002	3200	25958	1544	5036	3433	304877259	6846	33.4	3076	3529	33173	1201	3354	2241	303450098	412	7785	53.8	7710	7141	6677	457	689	1922	97.46666666666667	168.76666666666668	168.4	397.6166666666667	293.55
2	5	98	3	1	1925	648000	6	2	11359	39	10047	8961	2002	3200	25958	1544	5036	3433	304877259	6846	33.4	3076	3529	33173	1201	3354	2241	303450098	412	7785	53.8	7710	7141	6677	457	689	1922	97.46666666666667	168.76666666666668	168.4	397.6166666666667	293.55
1	3	69	2	1	1940	490000	5	2	11359	39	10047	8961	2002	3200	25958	1544	5036	3433	304877259	6846	33.4	3076	3529	33173	1201	3354	2241	303450098	412	7785	53.8	7710	7141	6677	457	689	1922	97.46666666666667	168.76666666666668	168.4	397.6166666666667	293.55
5	6	74	3	1	1936	495000	6	2	11359	39	10047	8961	2002	3200	25958	1544	5036	3433	304877259	6846	33.4	3076	3529	33173	1201	3354	2241	303450098	412	7785	53.8	7710	7141	6677	457	689	1922	97.46666666666667	168.76666666666668	168.4	397.6166666666667	293.55
6	6	42	2	1	1936	329000	6	2	11359	39	10047	8961	2002	3200	25958	1544	5036	3433	304877259	6846	33.4	3076	3529	33173	1201	3354	2241	303450098	412	7785	53.8	7710	7141	6677	457	689	1922	97.46666666666667	168.76666666666668	168.4	397.6166666666667	293.55
6	6	42	2	1	1936	329000	6	2	11359	39	10047	8961	2002	3200	25958	1544	5036	3433	304877259	6846	33.4	3076	3529	33173	1201	3354	2241	303450098	412	7785	53.8	7710	7141	6677	457	689	1922	97.46666666666667	168.76666666666668	168.4	397.6166666666667	293.55
2	8	86	4	1	1938	599000	4	2	11359	39	10047	8961	2002	3200	25958	1544	5036	3433	304877259	6846	33.4	3076	3529	33173	1201	3354	2241	303450098	412	7785	53.8	7710	7141	6677	457	689	1922	97.46666666666667	168.76666666666668	168.4	397.6166666666667	293.55
1	4	57	2	1	1940	389000	5	2	11359	39	10047	8961	2002	3200	25958	1544	5036	3433	304877259	6846	33.4	3076	3529	33173	1201	3354	2241	303450098	412	7785	53.8	7710	7141	6677	457	689	1922	97.46666666666667	168.76666666666668	168.4	397.6166666666667	293.55
5	8	128	5	1	1952	820000	5	2	11359	39	10047	8961	2002	3200	25958	1544	5036	3433	304877259	6846	33.4	3076	3529	33173	1201	3354	2241	303450098	412	7785	53.8	7710	7141	6677	457	689	1922	97.46666666666667	168.76666666666668	168.4	397.6166666666667	293.55
3	6	75	2	1	1925	449000	6	2	11359	39	10047	8961	2002	3200	25958	1544	5036	3433	304877259	6846	33.4	3076	3529	33173	1201	3354	2241	303450098	412	7785	53.8	7710	7141	6677	457	689	1922	97.46666666666667	168.76666666666668	168.4	397.6166666666667	293.55
1	7	106.3	3	1	1937	740000	6	2	11359	39	10047	8961	2002	3200	25958	1544	5036	3433	304877259	6846	33.4	3076	3529	33173	1201	3354	2241	303450098	412	7785	53.8	7710	7141	6677	457	689	1922	97.46666666666667	168.76666666666668	168.4	397.6166666666667	293.55
5	6	98	4	1	1925	498000	6	2	11359	39	10047	8961	2002	3200	25958	1544	5036	3433	304877259	6846	33.4	3076	3529	33173	1201	3354	2241	303450098	412	7785	53.8	7710	7141	6677	457	689	1922	97.46666666666667	168.76666666666668	168.4	397.6166666666667	293.55
5	7	123	4	1	1927	548000	4	2	11359	39	10047	8961	2002	3200	25958	1544	5036	3433	304877259	6846	33.4	3076	3529	33173	1201	3354	2241	303450098	412	7785	53.8	7710	7141	6677	457	689	1922	97.46666666666667	168.76666666666668	168.4	397.6166666666667	293.55
2	6	40.2	1	1	1926	276000	6	2	11359	39	10047	8961	2002	3200	25958	1544	5036	3433	304877259	6846	33.4	3076	3529	33173	1201	3354	2241	303450098	412	7785	53.8	7710	7141	6677	457	689	1922	97.46666666666667	168.76666666666668	168.4	397.6166666666667	293.55
6	6	79	3	1	1938	525000	6	2	11359	39	10047	8961	2002	3200	25958	1544	5036	3433	304877259	6846	33.4	3076	3529	33173	1201	3354	2241	303450098	412	7785	53.8	7710	7141	6677	457	689	1922	97.46666666666667	168.76666666666668	168.4	397.6166666666667	293.55
4	4	61	2	1	1940	458000	5	2	11359	39	10047	8961	2002	3200	25958	1544	5036	3433	304877259	6846	33.4	3076	3529	33173	1201	3354	2241	303450098	412	7785	53.8	7710	7141	6677	457	689	1922	97.46666666666667	168.76666666666668	168.4	397.6166666666667	293.55
5	6	70	2	1	1937	498000	5	2	11359	39	10047	8961	2002	3200	25958	1544	5036	3433	304877259	6846	33.4	3076	3529	33173	1201	3354	2241	303450098	412	7785	53.8	7710	7141	6677	457	689	1922	97.46666666666667	168.76666666666668	168.4	397.6166666666667	293.55
4	6	56	2	1	1937	446000	7	2	11359	39	10047	8961	2002	3200	25958	1544	5036	3433	304877259	6846	33.4	3076	3529	33173	1201	3354	2241	303450098	412	7785	53.8	7710	7141	6677	457	689	1922	97.46666666666667	168.76666666666668	168.4	397.6166666666667	293.55
2	3	17	1	1	1941	187600	6	2	11359	39	10047	8961	2002	3200	25958	1544	5036	3433	304877259	6846	33.4	3076	3529	33173	1201	3354	2241	303450098	412	7785	53.8	7710	7141	6677	457	689	1922	97.46666666666667	168.76666666666668	168.4	397.6166666666667	293.55
3	6	60	2	1	1937	375000	6	2	11359	39	10047	8961	2002	3200	25958	1544	5036	3433	304877259	6846	33.4	3076	3529	33173	1201	3354	2241	303450098	412	7785	53.8	7710	7141	6677	457	689	1922	97.46666666666667	168.76666666666668	168.4	397.6166666666667	293.55
1	3	46	2	1	1941	315000	5	2	11359	39	10047	8961	2002	3200	25958	1544	5036	3433	304877259	6846	33.4	3076	3529	33173	1201	3354	2241	303450098	412	7785	53.8	7710	7141	6677	457	689	1922	97.46666666666667	168.76666666666668	168.4	397.6166666666667	293.55
4	6	31	1	1	1937	210000	4	2	11359	39	10047	8961	2002	3200	25958	1544	5036	3433	304877259	6846	33.4	3076	3529	33173	1201	3354	2241	303450098	412	7785	53.8	7710	7141	6677	457	689	1922	97.46666666666667	168.76666666666668	168.4	397.6166666666667	293.55
3	8	30	1	1	1938	226850	4	2	11359	39	10047	8961	2002	3200	25958	1544	5036	3433	304877259	6846	33.4	3076	3529	33173	1201	3354	2241	303450098	412	7785	53.8	7710	7141	6677	457	689	1922	97.46666666666667	168.76666666666668	168.4	397.6166666666667	293.55
3	6	60	2	1	1926	360000	6	2	11359	39	10047	8961	2002	3200	25958	1544	5036	3433	304877259	6846	33.4	3076	3529	33173	1201	3354	2241	303450098	412	7785	53.8	7710	7141	6677	457	689	1922	97.46666666666667	168.76666666666668	168.4	397.6166666666667	293.55
3	5	39	2	1	1939	281000	6	2	11359	39	10047	8961	2002	3200	25958	1544	5036	3433	304877259	6846	33.4	3076	3529	33173	1201	3354	2241	303450098	412	7785	53.8	7710	7141	6677	457	689	1922	97.46666666666667	168.76666666666668	168.4	397.6166666666667	293.55
1	6	47	2	1	1937	294000	3	2	11359	39	10047	8961	2002	3200	25958	1544	5036	3433	304877259	6846	33.4	3076	3529	33173	1201	3354	2241	303450098	412	7785	53.8	7710	7141	6677	457	689	1922	97.46666666666667	168.76666666666668	168.4	397.6166666666667	293.55
6	7	20	1	1	1937	185000	5	2	11359	39	10047	8961	2002	3200	25958	1544	5036	3433	304877259	6846	33.4	3076	3529	33173	1201	3354	2241	303450098	412	7785	53.8	7710	7141	6677	457	689	1922	97.46666666666667	168.76666666666668	168.4	397.6166666666667	293.55
3	6	34	1	1	1937	259000	7	2	11359	39	10047	8961	2002	3200	25958	1544	5036	3433	304877259	6846	33.4	3076	3529	33173	1201	3354	2241	303450098	412	7785	53.8	7710	7141	6677	457	689	1922	97.46666666666667	168.76666666666668	168.4	397.6166666666667	293.55
2	6	33	2	1	1936	278000	7	2	11359	39	10047	8961	2002	3200	25958	1544	5036	3433	304877259	6846	33.4	3076	3529	33173	1201	3354	2241	303450098	412	7785	53.8	7710	7141	6677	457	689	1922	97.46666666666667	168.76666666666668	168.4	397.6166666666667	293.55
3	4	31	1	1	1946	248500	5	2	11359	39	10047	8961	2002	3200	25958	1544	5036	3433	304877259	6846	33.4	3076	3529	33173	1201	3354	2241	303450098	412	7785	53.8	7710	7141	6677	457	689	1922	97.46666666666667	168.76666666666668	168.4	397.6166666666667	293.55
3	4	31	1	1	1946	245000	5	2	11359	39	10047	8961	2002	3200	25958	1544	5036	3433	304877259	6846	33.4	3076	3529	33173	1201	3354	2241	303450098	412	7785	53.8	7710	7141	6677	457	689	1922	97.46666666666667	168.76666666666668	168.4	397.6166666666667	293.55
5	6	61	2	1	1926	405000	6	2	11359	39	10047	8961	2002	3200	25958	1544	5036	3433	304877259	6846	33.4	3076	3529	33173	1201	3354	2241	303450098	412	7785	53.8	7710	7141	6677	457	689	1922	97.46666666666667	168.76666666666668	168.4	397.6166666666667	293.55
5	6	46	2	1	1979	300000	3	1	11359	39	10047	8961	2002	3200	25958	1544	5036	3433	304877259	6846	33.4	3076	3529	33173	1201	3354	2241	303450098	412	7785	53.8	7710	7141	6677	457	689	1922	97.46666666666667	168.76666666666668	168.4	397.6166666666667	293.55
5	6	31	2	1	1939	238000	4	2	11359	39	10047	8961	2002	3200	25958	1544	5036	3433	304877259	6846	33.4	3076	3529	33173	1201	3354	2241	303450098	412	7785	53.8	7710	7141	6677	457	689	1922	97.46666666666667	168.76666666666668	168.4	397.6166666666667	293.55
5	6	43	1	1	1932	310000	5	2	11359	39	10047	8961	2002	3200	25958	1544	5036	3433	304877259	6846	33.4	3076	3529	33173	1201	3354	2241	303450098	412	7785	53.8	7710	7141	6677	457	689	1922	97.46666666666667	168.76666666666668	168.4	397.6166666666667	293.55
3	6	38	2	1	1938	270000	6	2	11359	39	10047	8961	2002	3200	25958	1544	5036	3433	304877259	6846	33.4	3076	3529	33173	1201	3354	2241	303450098	412	7785	53.8	7710	7141	6677	457	689	1922	97.46666666666667	168.76666666666668	168.4	397.6166666666667	293.55
1	6	40	1	1	1928	248000	5	2	11359	39	10047	8961	2002	3200	25958	1544	5036	3433	304877259	6846	33.4	3076	3529	33173	1201	3354	2241	303450098	412	7785	53.8	7710	7141	6677	457	689	1922	97.46666666666667	168.76666666666668	168.4	397.6166666666667	293.55
3	6	47	2	1	1938	317001	6	2	11359	39	10047	8961	2002	3200	25958	1544	5036	3433	304877259	6846	33.4	3076	3529	33173	1201	3354	2241	303450098	412	7785	53.8	7710	7141	6677	457	689	1922	97.46666666666667	168.76666666666668	168.4	397.6166666666667	293.55
1	4	43	1	1	1946	325000	5	2	11359	39	10047	8961	2002	3200	25958	1544	5036	3433	304877259	6846	33.4	3076	3529	33173	1201	3354	2241	303450098	412	7785	53.8	7710	7141	6677	457	689	1922	97.46666666666667	168.76666666666668	168.4	397.6166666666667	293.55
6	6	38	2	1	1938	290000	6	2	11359	39	10047	8961	2002	3200	25958	1544	5036	3433	304877259	6846	33.4	3076	3529	33173	1201	3354	2241	303450098	412	7785	53.8	7710	7141	6677	457	689	1922	97.46666666666667	168.76666666666668	168.4	397.6166666666667	293.55
2	5	58	2	1	1935	389000	5	2	11359	39	10047	8961	2002	3200	25958	1544	5036	3433	304877259	6846	33.4	3076	3529	33173	1201	3354	2241	303450098	412	7785	53.8	7710	7141	6677	457	689	1922	97.46666666666667	168.76666666666668	168.4	397.6166666666667	293.55
-1	9	77	2	1	2000	600000	4	2	11359	39	10047	8961	2002	3200	25958	1544	5036	3433	304877259	6846	33.4	3076	3529	33173	1201	3354	2241	303450098	412	7785	53.8	7710	7141	6677	457	689	1922	97.46666666666667	168.76666666666668	168.4	397.6166666666667	293.55
4	6	19	1	1	1938	180000	3	2	11359	39	10047	8961	2002	3200	25958	1544	5036	3433	304877259	6846	33.4	3076	3529	33173	1201	3354	2241	303450098	412	7785	53.8	7710	7141	6677	457	689	1922	97.46666666666667	168.76666666666668	168.4	397.6166666666667	293.55
3	7	36	1	1	1938	275000	4	2	11359	39	10047	8961	2002	3200	25958	1544	5036	3433	304877259	6846	33.4	3076	3529	33173	1201	3354	2241	303450098	412	7785	53.8	7710	7141	6677	457	689	1922	97.46666666666667	168.76666666666668	168.4	397.6166666666667	293.55
4	6	64	2	1	1928	413000	7	2	11359	39	10047	8961	2002	3200	25958	1544	5036	3433	304877259	6846	33.4	3076	3529	33173	1201	3354	2241	303450098	412	7785	53.8	7710	7141	6677	457	689	1922	97.46666666666667	168.76666666666668	168.4	397.6166666666667	293.55
2	6	39	2	1	1939	298000	6	2	11359	39	10047	8961	2002	3200	25958	1544	5036	3433	304877259	6846	33.4	3076	3529	33173	1201	3354	2241	303450098	412	7785	53.8	7710	7141	6677	457	689	1922	97.46666666666667	168.76666666666668	168.4	397.6166666666667	293.55
2	7	32	1	1	1967	279000	4	2	11359	39	10047	8961	2002	3200	25958	1544	5036	3433	304877259	6846	33.4	3076	3529	33173	1201	3354	2241	303450098	412	7785	53.8	7710	7141	6677	457	689	1922	97.46666666666667	168.76666666666668	168.4	397.6166666666667	293.55
5	6	22	1	1	1938	197000	4	2	11359	39	10047	8961	2002	3200	25958	1544	5036	3433	304877259	6846	33.4	3076	3529	33173	1201	3354	2241	303450098	412	7785	53.8	7710	7141	6677	457	689	1922	97.46666666666667	168.76666666666668	168.4	397.6166666666667	293.55
2	6	23	1	1	1939	203000	6	2	11359	39	10047	8961	2002	3200	25958	1544	5036	3433	304877259	6846	33.4	3076	3529	33173	1201	3354	2241	303450098	412	7785	53.8	7710	7141	6677	457	689	1922	97.46666666666667	168.76666666666668	168.4	397.6166666666667	293.55
3	6	52	2	1	1938	313000	4	2	11359	39	10047	8961	2002	3200	25958	1544	5036	3433	304877259	6846	33.4	3076	3529	33173	1201	3354	2241	303450098	412	7785	53.8	7710	7141	6677	457	689	1922	97.46666666666667	168.76666666666668	168.4	397.6166666666667	293.55
2	7	47	2	1	2000	317000	4	2	11359	39	10047	8961	2002	3200	25958	1544	5036	3433	304877259	6846	33.4	3076	3529	33173	1201	3354	2241	303450098	412	7785	53.8	7710	7141	6677	457	689	1922	97.46666666666667	168.76666666666668	168.4	397.6166666666667	293.55
2	7	85	4	1	1936	490000	4	2	11359	39	10047	8961	2002	3200	25958	1544	5036	3433	304877259	6846	33.4	3076	3529	33173	1201	3354	2241	303450098	412	7785	53.8	7710	7141	6677	457	689	1922	97.46666666666667	168.76666666666668	168.4	397.6166666666667	293.55
6	6	77	4	1	1928	566000	6	2	11359	39	10047	8961	2002	3200	25958	1544	5036	3433	304877259	6846	33.4	3076	3529	33173	1201	3354	2241	303450098	412	7785	53.8	7710	7141	6677	457	689	1922	97.46666666666667	168.76666666666668	168.4	397.6166666666667	293.55
3	6	69	3	1	1938	498000	6	2	11359	39	10047	8961	2002	3200	25958	1544	5036	3433	304877259	6846	33.4	3076	3529	33173	1201	3354	2241	303450098	412	7785	53.8	7710	7141	6677	457	689	1922	97.46666666666667	168.76666666666668	168.4	397.6166666666667	293.55
5	6	100	3	1	1950	695000	5	2	11359	39	10047	8961	2002	3200	25958	1544	5036	3433	304877259	6846	33.4	3076	3529	33173	1201	3354	2241	303450098	412	7785	53.8	7710	7141	6677	457	689	1922	97.46666666666667	168.76666666666668	168.4	397.6166666666667	293.55
1	3	83	4	1	1938	485000	5	2	11359	39	10047	8961	2002	3200	25958	1544	5036	3433	304877259	6846	33.4	3076	3529	33173	1201	3354	2241	303450098	412	7785	53.8	7710	7141	6677	457	689	1922	97.46666666666667	168.76666666666668	168.4	397.6166666666667	293.55
3	3	48	2	1	1939	350000	5	2	11359	39	10047	8961	2002	3200	25958	1544	5036	3433	304877259	6846	33.4	3076	3529	33173	1201	3354	2241	303450098	412	7785	53.8	7710	7141	6677	457	689	1922	97.46666666666667	168.76666666666668	168.4	397.6166666666667	293.55
5	6	78	2	1	1937	410000	5	2	11359	39	10047	8961	2002	3200	25958	1544	5036	3433	304877259	6846	33.4	3076	3529	33173	1201	3354	2241	303450098	412	7785	53.8	7710	7141	6677	457	689	1922	97.46666666666667	168.76666666666668	168.4	397.6166666666667	293.55
4	6	139	5	1	1937	740000	4	2	11359	39	10047	8961	2002	3200	25958	1544	5036	3433	304877259	6846	33.4	3076	3529	33173	1201	3354	2241	303450098	412	7785	53.8	7710	7141	6677	457	689	1922	97.46666666666667	168.76666666666668	168.4	397.6166666666667	293.55
3	6	110	3	1	1939	673500	5	2	11359	39	10047	8961	2002	3200	25958	1544	5036	3433	304877259	6846	33.4	3076	3529	33173	1201	3354	2241	303450098	412	7785	53.8	7710	7141	6677	457	689	1922	97.46666666666667	168.76666666666668	168.4	397.6166666666667	293.55
1	3	35	2	1	1939	268000	5	2	11359	39	10047	8961	2002	3200	25958	1544	5036	3433	304877259	6846	33.4	3076	3529	33173	1201	3354	2241	303450098	412	7785	53.8	7710	7141	6677	457	689	1922	97.46666666666667	168.76666666666668	168.4	397.6166666666667	293.55
6	6	71	3	1	1939	411000	6	2	11359	39	10047	8961	2002	3200	25958	1544	5036	3433	304877259	6846	33.4	3076	3529	33173	1201	3354	2241	303450098	412	7785	53.8	7710	7141	6677	457	689	1922	97.46666666666667	168.76666666666668	168.4	397.6166666666667	293.55
5	6	76	4	1	1938	527000	4	2	11359	39	10047	8961	2002	3200	25958	1544	5036	3433	304877259	6846	33.4	3076	3529	33173	1201	3354	2241	303450098	412	7785	53.8	7710	7141	6677	457	689	1922	97.46666666666667	168.76666666666668	168.4	397.6166666666667	293.55
1	6	32	2	1	1939	195000	6	2	11359	39	10047	8961	2002	3200	25958	1544	5036	3433	304877259	6846	33.4	3076	3529	33173	1201	3354	2241	303450098	412	7785	53.8	7710	7141	6677	457	689	1922	97.46666666666667	168.76666666666668	168.4	397.6166666666667	293.55
3	3	63	2	1	1942	450000	6	2	11359	39	10047	8961	2002	3200	25958	1544	5036	3433	304877259	6846	33.4	3076	3529	33173	1201	3354	2241	303450098	412	7785	53.8	7710	7141	6677	457	689	1922	97.46666666666667	168.76666666666668	168.4	397.6166666666667	293.55
3	5	70	3	1	1936	430200	7	2	11359	39	10047	8961	2002	3200	25958	1544	5036	3433	304877259	6846	33.4	3076	3529	33173	1201	3354	2241	303450098	412	7785	53.8	7710	7141	6677	457	689	1922	97.46666666666667	168.76666666666668	168.4	397.6166666666667	293.55
5	6	67	4	1	1937	440000	5	2	11359	39	10047	8961	2002	3200	25958	1544	5036	3433	304877259	6846	33.4	3076	3529	33173	1201	3354	2241	303450098	412	7785	53.8	7710	7141	6677	457	689	1922	97.46666666666667	168.76666666666668	168.4	397.6166666666667	293.55
5	6	112	3	1	1925	540000	4	2	11359	39	10047	8961	2002	3200	25958	1544	5036	3433	304877259	6846	33.4	3076	3529	33173	1201	3354	2241	303450098	412	7785	53.8	7710	7141	6677	457	689	1922	97.46666666666667	168.76666666666668	168.4	397.6166666666667	293.55
2	3	50	2	1	1942	375000	5	2	11359	39	10047	8961	2002	3200	25958	1544	5036	3433	304877259	6846	33.4	3076	3529	33173	1201	3354	2241	303450098	412	7785	53.8	7710	7141	6677	457	689	1922	97.46666666666667	168.76666666666668	168.4	397.6166666666667	293.55
3	6	69	2	1	1938	389000	6	2	11359	39	10047	8961	2002	3200	25958	1544	5036	3433	304877259	6846	33.4	3076	3529	33173	1201	3354	2241	303450098	412	7785	53.8	7710	7141	6677	457	689	1922	97.46666666666667	168.76666666666668	168.4	397.6166666666667	293.55
5	6	70	3	1	1936	530000	5	2	11359	39	10047	8961	2002	3200	25958	1544	5036	3433	304877259	6846	33.4	3076	3529	33173	1201	3354	2241	303450098	412	7785	53.8	7710	7141	6677	457	689	1922	97.46666666666667	168.76666666666668	168.4	397.6166666666667	293.55
3	4	86	3	1	1946	655000	5	2	11359	39	10047	8961	2002	3200	25958	1544	5036	3433	304877259	6846	33.4	3076	3529	33173	1201	3354	2241	303450098	412	7785	53.8	7710	7141	6677	457	689	1922	97.46666666666667	168.76666666666668	168.4	397.6166666666667	293.55
6	8	60	3	1	2000	400000	4	2	11359	39	10047	8961	2002	3200	25958	1544	5036	3433	304877259	6846	33.4	3076	3529	33173	1201	3354	2241	303450098	412	7785	53.8	7710	7141	6677	457	689	1922	97.46666666666667	168.76666666666668	168.4	397.6166666666667	293.55
4	6	75	3	1	1938	470000	6	2	11359	39	10047	8961	2002	3200	25958	1544	5036	3433	304877259	6846	33.4	3076	3529	33173	1201	3354	2241	303450098	412	7785	53.8	7710	7141	6677	457	689	1922	97.46666666666667	168.76666666666668	168.4	397.6166666666667	293.55
6	6	88	3	1	1938	577000	6	2	11359	39	10047	8961	2002	3200	25958	1544	5036	3433	304877259	6846	33.4	3076	3529	33173	1201	3354	2241	303450098	412	7785	53.8	7710	7141	6677	457	689	1922	97.46666666666667	168.76666666666668	168.4	397.6166666666667	293.55
6	6	93	3	1	1939	685000	5	2	11359	39	10047	8961	2002	3200	25958	1544	5036	3433	304877259	6846	33.4	3076	3529	33173	1201	3354	2241	303450098	412	7785	53.8	7710	7141	6677	457	689	1922	97.46666666666667	168.76666666666668	168.4	397.6166666666667	293.55
3	6	104	3	1	1937	670000	5	2	11359	39	10047	8961	2002	3200	25958	1544	5036	3433	304877259	6846	33.4	3076	3529	33173	1201	3354	2241	303450098	412	7785	53.8	7710	7141	6677	457	689	1922	97.46666666666667	168.76666666666668	168.4	397.6166666666667	293.55
3	6	81	3	1	1926	415200	6	2	11359	39	10047	8961	2002	3200	25958	1544	5036	3433	304877259	6846	33.4	3076	3529	33173	1201	3354	2241	303450098	412	7785	53.8	7710	7141	6677	457	689	1922	97.46666666666667	168.76666666666668	168.4	397.6166666666667	293.55
5	6	101	4	1	1937	679000	4	2	11359	39	10047	8961	2002	3200	25958	1544	5036	3433	304877259	6846	33.4	3076	3529	33173	1201	3354	2241	303450098	412	7785	53.8	7710	7141	6677	457	689	1922	97.46666666666667	168.76666666666668	168.4	397.6166666666667	293.55
4	6	74	3	1	1936	449000	6	2	11359	39	10047	8961	2002	3200	25958	1544	5036	3433	304877259	6846	33.4	3076	3529	33173	1201	3354	2241	303450098	412	7785	53.8	7710	7141	6677	457	689	1922	97.46666666666667	168.76666666666668	168.4	397.6166666666667	293.55
2	7	86	3	1	1938	485000	4	2	11359	39	10047	8961	2002	3200	25958	1544	5036	3433	304877259	6846	33.4	3076	3529	33173	1201	3354	2241	303450098	412	7785	53.8	7710	7141	6677	457	689	1922	97.46666666666667	168.76666666666668	168.4	397.6166666666667	293.55
5	6	104	4	1	1937	812500	7	2	11359	39	10047	8961	2002	3200	25958	1544	5036	3433	304877259	6846	33.4	3076	3529	33173	1201	3354	2241	303450098	412	7785	53.8	7710	7141	6677	457	689	1922	97.46666666666667	168.76666666666668	168.4	397.6166666666667	293.55
4	6	50	3	1	1937	346000	7	2	11359	39	10047	8961	2002	3200	25958	1544	5036	3433	304877259	6846	33.4	3076	3529	33173	1201	3354	2241	303450098	412	7785	53.8	7710	7141	6677	457	689	1922	97.46666666666667	168.76666666666668	168.4	397.6166666666667	293.55
1	7	35	2	1	1945	297000	5	2	7775	39	6607	5688	1202	1933	24383	1078	3486	1998	186774509	4557	31.6	1848	2573	31607	920	2361	1210	187037674	194	4965	53.3	4897	1847	4227	404	539	1301	96.6875	145.875	278	337.125	370.125
1	7	37.4	2	1	1946	259000	5	2	7775	39	6607	5688	1202	1933	24383	1078	3486	1998	186774509	4557	31.6	1848	2573	31607	920	2361	1210	187037674	194	4965	53.3	4897	1847	4227	404	539	1301	96.6875	145.875	278	337.125	370.125
1	4	162	5	1	1941	887000	7	2	7775	39	6607	5688	1202	1933	24383	1078	3486	1998	186774509	4557	31.6	1848	2573	31607	920	2361	1210	187037674	194	4965	53.3	4897	1847	4227	404	539	1301	96.6875	145.875	278	337.125	370.125
2	7	34.1	2	1	1946	289000	7	2	7775	39	6607	5688	1202	1933	24383	1078	3486	1998	186774509	4557	31.6	1848	2573	31607	920	2361	1210	187037674	194	4965	53.3	4897	1847	4227	404	539	1301	96.6875	145.875	278	337.125	370.125
7	7	68.5	2	1	1946	419000	5	2	7775	39	6607	5688	1202	1933	24383	1078	3486	1998	186774509	4557	31.6	1848	2573	31607	920	2361	1210	187037674	194	4965	53.3	4897	1847	4227	404	539	1301	96.6875	145.875	278	337.125	370.125
7	7	68.5	2	1	1946	419000	5	2	7775	39	6607	5688	1202	1933	24383	1078	3486	1998	186774509	4557	31.6	1848	2573	31607	920	2361	1210	187037674	194	4965	53.3	4897	1847	4227	404	539	1301	96.6875	145.875	278	337.125	370.125
7	7	68.5	2	1	1946	419000	5	2	7775	39	6607	5688	1202	1933	24383	1078	3486	1998	186774509	4557	31.6	1848	2573	31607	920	2361	1210	187037674	194	4965	53.3	4897	1847	4227	404	539	1301	96.6875	145.875	278	337.125	370.125
2	9	130	4	1	1939	620000	6	2	7775	39	6607	5688	1202	1933	24383	1078	3486	1998	186774509	4557	31.6	1848	2573	31607	920	2361	1210	187037674	194	4965	53.3	4897	1847	4227	404	539	1301	96.6875	145.875	278	337.125	370.125
2	9	130	4	1	1939	620000	6	2	7775	39	6607	5688	1202	1933	24383	1078	3486	1998	186774509	4557	31.6	1848	2573	31607	920	2361	1210	187037674	194	4965	53.3	4897	1847	4227	404	539	1301	96.6875	145.875	278	337.125	370.125
5	7	38.2	2	1	1946	269000	5	2	7775	39	6607	5688	1202	1933	24383	1078	3486	1998	186774509	4557	31.6	1848	2573	31607	920	2361	1210	187037674	194	4965	53.3	4897	1847	4227	404	539	1301	96.6875	145.875	278	337.125	370.125
5	8	48	2	1	1951	349000	5	2	7775	39	6607	5688	1202	1933	24383	1078	3486	1998	186774509	4557	31.6	1848	2573	31607	920	2361	1210	187037674	194	4965	53.3	4897	1847	4227	404	539	1301	96.6875	145.875	278	337.125	370.125
3	3	27	1	1	1945	180000	5	2	7775	39	6607	5688	1202	1933	24383	1078	3486	1998	186774509	4557	31.6	1848	2573	31607	920	2361	1210	187037674	194	4965	53.3	4897	1847	4227	404	539	1301	96.6875	145.875	278	337.125	370.125
6	6	41	2	1	1939	261500	7	2	7775	39	6607	5688	1202	1933	24383	1078	3486	1998	186774509	4557	31.6	1848	2573	31607	920	2361	1210	187037674	194	4965	53.3	4897	1847	4227	404	539	1301	96.6875	145.875	278	337.125	370.125
6	8	63	3	1	1951	385000	5	2	7775	39	6607	5688	1202	1933	24383	1078	3486	1998	186774509	4557	31.6	1848	2573	31607	920	2361	1210	187037674	194	4965	53.3	4897	1847	4227	404	539	1301	96.6875	145.875	278	337.125	370.125
5	6	96	3	1	1942	520000	6	2	7775	39	6607	5688	1202	1933	24383	1078	3486	1998	186774509	4557	31.6	1848	2573	31607	920	2361	1210	187037674	194	4965	53.3	4897	1847	4227	404	539	1301	96.6875	145.875	278	337.125	370.125
6	6	58	2	1	1998	239499	5	1	7775	39	6607	5688	1202	1933	24383	1078	3486	1998	186774509	4557	31.6	1848	2573	31607	920	2361	1210	187037674	194	4965	53.3	4897	1847	4227	404	539	1301	96.6875	145.875	278	337.125	370.125
2	3	52	3	1	1946	345000	7	2	7775	39	6607	5688	1202	1933	24383	1078	3486	1998	186774509	4557	31.6	1848	2573	31607	920	2361	1210	187037674	194	4965	53.3	4897	1847	4227	404	539	1301	96.6875	145.875	278	337.125	370.125
3	8	80	3	1	1950	472000	5	2	7775	39	6607	5688	1202	1933	24383	1078	3486	1998	186774509	4557	31.6	1848	2573	31607	920	2361	1210	187037674	194	4965	53.3	4897	1847	4227	404	539	1301	96.6875	145.875	278	337.125	370.125
3	8	48	2	1	1951	342000	5	2	7775	39	6607	5688	1202	1933	24383	1078	3486	1998	186774509	4557	31.6	1848	2573	31607	920	2361	1210	187037674	194	4965	53.3	4897	1847	4227	404	539	1301	96.6875	145.875	278	337.125	370.125
6	6	50	2	1	1942	280000	4	2	7775	39	6607	5688	1202	1933	24383	1078	3486	1998	186774509	4557	31.6	1848	2573	31607	920	2361	1210	187037674	194	4965	53.3	4897	1847	4227	404	539	1301	96.6875	145.875	278	337.125	370.125
7	8	35	2	1	1946	272000	6	2	7775	39	6607	5688	1202	1933	24383	1078	3486	1998	186774509	4557	31.6	1848	2573	31607	920	2361	1210	187037674	194	4965	53.3	4897	1847	4227	404	539	1301	96.6875	145.875	278	337.125	370.125
3	8	80	3	1	1949	415000	5	2	7775	39	6607	5688	1202	1933	24383	1078	3486	1998	186774509	4557	31.6	1848	2573	31607	920	2361	1210	187037674	194	4965	53.3	4897	1847	4227	404	539	1301	96.6875	145.875	278	337.125	370.125
4	8	49	2	1	1951	318000	5	2	7775	39	6607	5688	1202	1933	24383	1078	3486	1998	186774509	4557	31.6	1848	2573	31607	920	2361	1210	187037674	194	4965	53.3	4897	1847	4227	404	539	1301	96.6875	145.875	278	337.125	370.125
4	5	99	3	1	1999	435000	6	1	7775	39	6607	5688	1202	1933	24383	1078	3486	1998	186774509	4557	31.6	1848	2573	31607	920	2361	1210	187037674	194	4965	53.3	4897	1847	4227	404	539	1301	96.6875	145.875	278	337.125	370.125
4	4	20	1	1	1946	165000	7	2	7775	39	6607	5688	1202	1933	24383	1078	3486	1998	186774509	4557	31.6	1848	2573	31607	920	2361	1210	187037674	194	4965	53.3	4897	1847	4227	404	539	1301	96.6875	145.875	278	337.125	370.125
1	3	27	1	1	1945	189000	5	2	7775	39	6607	5688	1202	1933	24383	1078	3486	1998	186774509	4557	31.6	1848	2573	31607	920	2361	1210	187037674	194	4965	53.3	4897	1847	4227	404	539	1301	96.6875	145.875	278	337.125	370.125
5	7	22	1	1	1946	182500	5	2	7775	39	6607	5688	1202	1933	24383	1078	3486	1998	186774509	4557	31.6	1848	2573	31607	920	2361	1210	187037674	194	4965	53.3	4897	1847	4227	404	539	1301	96.6875	145.875	278	337.125	370.125
3	3	77	3	1	1951	486000	4	2	7775	39	6607	5688	1202	1933	24383	1078	3486	1998	186774509	4557	31.6	1848	2573	31607	920	2361	1210	187037674	194	4965	53.3	4897	1847	4227	404	539	1301	96.6875	145.875	278	337.125	370.125
7	8	21	1	1	1946	180000	5	2	7775	39	6607	5688	1202	1933	24383	1078	3486	1998	186774509	4557	31.6	1848	2573	31607	920	2361	1210	187037674	194	4965	53.3	4897	1847	4227	404	539	1301	96.6875	145.875	278	337.125	370.125
3	3	30	1	1	1941	211000	7	2	7775	39	6607	5688	1202	1933	24383	1078	3486	1998	186774509	4557	31.6	1848	2573	31607	920	2361	1210	187037674	194	4965	53.3	4897	1847	4227	404	539	1301	96.6875	145.875	278	337.125	370.125
6	7	16	1	1	1946	146000	5	2	7775	39	6607	5688	1202	1933	24383	1078	3486	1998	186774509	4557	31.6	1848	2573	31607	920	2361	1210	187037674	194	4965	53.3	4897	1847	4227	404	539	1301	96.6875	145.875	278	337.125	370.125
6	8	35	2	1	1946	248000	6	2	7775	39	6607	5688	1202	1933	24383	1078	3486	1998	186774509	4557	31.6	1848	2573	31607	920	2361	1210	187037674	194	4965	53.3	4897	1847	4227	404	539	1301	96.6875	145.875	278	337.125	370.125
2	5	62	2	1	1945	360000	4	2	7775	39	6607	5688	1202	1933	24383	1078	3486	1998	186774509	4557	31.6	1848	2573	31607	920	2361	1210	187037674	194	4965	53.3	4897	1847	4227	404	539	1301	96.6875	145.875	278	337.125	370.125
1	3	44	2	1	1939	275000	5	2	7775	39	6607	5688	1202	1933	24383	1078	3486	1998	186774509	4557	31.6	1848	2573	31607	920	2361	1210	187037674	194	4965	53.3	4897	1847	4227	404	539	1301	96.6875	145.875	278	337.125	370.125
5	7	39	2	1	1946	315000	5	2	7775	39	6607	5688	1202	1933	24383	1078	3486	1998	186774509	4557	31.6	1848	2573	31607	920	2361	1210	187037674	194	4965	53.3	4897	1847	4227	404	539	1301	96.6875	145.875	278	337.125	370.125
2	3	42	2	1	1940	306828	5	2	7775	39	6607	5688	1202	1933	24383	1078	3486	1998	186774509	4557	31.6	1848	2573	31607	920	2361	1210	187037674	194	4965	53.3	4897	1847	4227	404	539	1301	96.6875	145.875	278	337.125	370.125
3	7	22	1	1	1946	170000	5	2	7775	39	6607	5688	1202	1933	24383	1078	3486	1998	186774509	4557	31.6	1848	2573	31607	920	2361	1210	187037674	194	4965	53.3	4897	1847	4227	404	539	1301	96.6875	145.875	278	337.125	370.125
3	3	28	1	1	1945	245000	6	2	7775	39	6607	5688	1202	1933	24383	1078	3486	1998	186774509	4557	31.6	1848	2573	31607	920	2361	1210	187037674	194	4965	53.3	4897	1847	4227	404	539	1301	96.6875	145.875	278	337.125	370.125
1	3	19	1	1	1946	168000	5	2	7775	39	6607	5688	1202	1933	24383	1078	3486	1998	186774509	4557	31.6	1848	2573	31607	920	2361	1210	187037674	194	4965	53.3	4897	1847	4227	404	539	1301	96.6875	145.875	278	337.125	370.125
7	7	44	2	1	1945	294000	5	2	7775	39	6607	5688	1202	1933	24383	1078	3486	1998	186774509	4557	31.6	1848	2573	31607	920	2361	1210	187037674	194	4965	53.3	4897	1847	4227	404	539	1301	96.6875	145.875	278	337.125	370.125
1	7	50	2	1	1946	270000	5	2	7775	39	6607	5688	1202	1933	24383	1078	3486	1998	186774509	4557	31.6	1848	2573	31607	920	2361	1210	187037674	194	4965	53.3	4897	1847	4227	404	539	1301	96.6875	145.875	278	337.125	370.125
6	6	61	2	1	1942	350000	6	2	7775	39	6607	5688	1202	1933	24383	1078	3486	1998	186774509	4557	31.6	1848	2573	31607	920	2361	1210	187037674	194	4965	53.3	4897	1847	4227	404	539	1301	96.6875	145.875	278	337.125	370.125
1	4	79	3	1	1951	434000	4	2	7775	39	6607	5688	1202	1933	24383	1078	3486	1998	186774509	4557	31.6	1848	2573	31607	920	2361	1210	187037674	194	4965	53.3	4897	1847	4227	404	539	1301	96.6875	145.875	278	337.125	370.125
2	7	22	1	1	1946	193000	5	2	7775	39	6607	5688	1202	1933	24383	1078	3486	1998	186774509	4557	31.6	1848	2573	31607	920	2361	1210	187037674	194	4965	53.3	4897	1847	4227	404	539	1301	96.6875	145.875	278	337.125	370.125
1	7	35	2	1	1945	205665	5	2	7775	39	6607	5688	1202	1933	24383	1078	3486	1998	186774509	4557	31.6	1848	2573	31607	920	2361	1210	187037674	194	4965	53.3	4897	1847	4227	404	539	1301	96.6875	145.875	278	337.125	370.125
3	3	40	2	1	1945	270000	5	2	7775	39	6607	5688	1202	1933	24383	1078	3486	1998	186774509	4557	31.6	1848	2573	31607	920	2361	1210	187037674	194	4965	53.3	4897	1847	4227	404	539	1301	96.6875	145.875	278	337.125	370.125
4	5	36	2	1	1946	236000	7	2	7775	39	6607	5688	1202	1933	24383	1078	3486	1998	186774509	4557	31.6	1848	2573	31607	920	2361	1210	187037674	194	4965	53.3	4897	1847	4227	404	539	1301	96.6875	145.875	278	337.125	370.125
1	7	38	2	1	1946	270000	7	2	7775	39	6607	5688	1202	1933	24383	1078	3486	1998	186774509	4557	31.6	1848	2573	31607	920	2361	1210	187037674	194	4965	53.3	4897	1847	4227	404	539	1301	96.6875	145.875	278	337.125	370.125
5	7	43	2	1	1945	280000	5	2	7775	39	6607	5688	1202	1933	24383	1078	3486	1998	186774509	4557	31.6	1848	2573	31607	920	2361	1210	187037674	194	4965	53.3	4897	1847	4227	404	539	1301	96.6875	145.875	278	337.125	370.125
3	5	134	2	1	1946	700000	4	2	7775	39	6607	5688	1202	1933	24383	1078	3486	1998	186774509	4557	31.6	1848	2573	31607	920	2361	1210	187037674	194	4965	53.3	4897	1847	4227	404	539	1301	96.6875	145.875	278	337.125	370.125
4	7	49	2	1	1970	289000	5	2	15817	40	13213	11756	2537	4707	27378	1939	6171	5161	453080800	8717	33.6	4877	3562	37884	1356	4098	3234	453359906	592	9348	60.3	8857	2361	8660	586	917	2882	198.23958333333334	341.9895833333333	903.3541666666666	472.25	2041.7916666666667
4	4	51	2	1	1966	418000	6	2	15817	40	13213	11756	2537	4707	27378	1939	6171	5161	453080800	8717	33.6	4877	3562	37884	1356	4098	3234	453359906	592	9348	60.3	8857	2361	8660	586	917	2882	198.23958333333334	341.9895833333333	903.3541666666666	472.25	2041.7916666666667
1	3	40	2	1	1960	280000	6	2	15817	40	13213	11756	2537	4707	27378	1939	6171	5161	453080800	8717	33.6	4877	3562	37884	1356	4098	3234	453359906	592	9348	60.3	8857	2361	8660	586	917	2882	198.23958333333334	341.9895833333333	903.3541666666666	472.25	2041.7916666666667
1	2	144	4	3	1983	830000	4	2	15817	40	13213	11756	2537	4707	27378	1939	6171	5161	453080800	8717	33.6	4877	3562	37884	1356	4098	3234	453359906	592	9348	60.3	8857	2361	8660	586	917	2882	198.23958333333334	341.9895833333333	903.3541666666666	472.25	2041.7916666666667
2	2	115.5	5	2	2020	732000	2	1	15817	40	13213	11756	2537	4707	27378	1939	6171	5161	453080800	8717	33.6	4877	3562	37884	1356	4098	3234	453359906	592	9348	60.3	8857	2361	8660	586	917	2882	198.23958333333334	341.9895833333333	903.3541666666666	472.25	2041.7916666666667
5	6	42.5	2	1	2017	459000	3	2	15817	40	13213	11756	2537	4707	27378	1939	6171	5161	453080800	8717	33.6	4877	3562	37884	1356	4098	3234	453359906	592	9348	60.3	8857	2361	8660	586	917	2882	198.23958333333334	341.9895833333333	903.3541666666666	472.25	2041.7916666666667
3	7	49	2	1	1970	249000	5	2	15817	40	13213	11756	2537	4707	27378	1939	6171	5161	453080800	8717	33.6	4877	3562	37884	1356	4098	3234	453359906	592	9348	60.3	8857	2361	8660	586	917	2882	198.23958333333334	341.9895833333333	903.3541666666666	472.25	2041.7916666666667
1	2	144	4	3	1983	830000	4	2	15817	40	13213	11756	2537	4707	27378	1939	6171	5161	453080800	8717	33.6	4877	3562	37884	1356	4098	3234	453359906	592	9348	60.3	8857	2361	8660	586	917	2882	198.23958333333334	341.9895833333333	903.3541666666666	472.25	2041.7916666666667
2	4	50.5	2	1	1964	290000	7	2	15817	40	13213	11756	2537	4707	27378	1939	6171	5161	453080800	8717	33.6	4877	3562	37884	1356	4098	3234	453359906	592	9348	60.3	8857	2361	8660	586	917	2882	198.23958333333334	341.9895833333333	903.3541666666666	472.25	2041.7916666666667
2	2	190	4	3	1959	898000	5	2	15817	40	13213	11756	2537	4707	27378	1939	6171	5161	453080800	8717	33.6	4877	3562	37884	1356	4098	3234	453359906	592	9348	60.3	8857	2361	8660	586	917	2882	198.23958333333334	341.9895833333333	903.3541666666666	472.25	2041.7916666666667
4	4	85	4	1	1960	618000	7	2	15817	40	13213	11756	2537	4707	27378	1939	6171	5161	453080800	8717	33.6	4877	3562	37884	1356	4098	3234	453359906	592	9348	60.3	8857	2361	8660	586	917	2882	198.23958333333334	341.9895833333333	903.3541666666666	472.25	2041.7916666666667
1	2	109	4	1	1964	872000	7	2	15817	40	13213	11756	2537	4707	27378	1939	6171	5161	453080800	8717	33.6	4877	3562	37884	1356	4098	3234	453359906	592	9348	60.3	8857	2361	8660	586	917	2882	198.23958333333334	341.9895833333333	903.3541666666666	472.25	2041.7916666666667
1	2	109	4	1	1964	872000	7	2	15817	40	13213	11756	2537	4707	27378	1939	6171	5161	453080800	8717	33.6	4877	3562	37884	1356	4098	3234	453359906	592	9348	60.3	8857	2361	8660	586	917	2882	198.23958333333334	341.9895833333333	903.3541666666666	472.25	2041.7916666666667
5	5	58.5	2	1	1954	398000	6	2	15817	40	13213	11756	2537	4707	27378	1939	6171	5161	453080800	8717	33.6	4877	3562	37884	1356	4098	3234	453359906	592	9348	60.3	8857	2361	8660	586	917	2882	198.23958333333334	341.9895833333333	903.3541666666666	472.25	2041.7916666666667
3	3	42	2	1	1959	268000	6	2	15817	40	13213	11756	2537	4707	27378	1939	6171	5161	453080800	8717	33.6	4877	3562	37884	1356	4098	3234	453359906	592	9348	60.3	8857	2361	8660	586	917	2882	198.23958333333334	341.9895833333333	903.3541666666666	472.25	2041.7916666666667
3	4	21	1	1	1961	199000	6	2	15817	40	13213	11756	2537	4707	27378	1939	6171	5161	453080800	8717	33.6	4877	3562	37884	1356	4098	3234	453359906	592	9348	60.3	8857	2361	8660	586	917	2882	198.23958333333334	341.9895833333333	903.3541666666666	472.25	2041.7916666666667
1	2	30	1	1	1960	279000	7	2	15817	40	13213	11756	2537	4707	27378	1939	6171	5161	453080800	8717	33.6	4877	3562	37884	1356	4098	3234	453359906	592	9348	60.3	8857	2361	8660	586	917	2882	198.23958333333334	341.9895833333333	903.3541666666666	472.25	2041.7916666666667
2	6	28	1	1	2017	250000	3	2	15817	40	13213	11756	2537	4707	27378	1939	6171	5161	453080800	8717	33.6	4877	3562	37884	1356	4098	3234	453359906	592	9348	60.3	8857	2361	8660	586	917	2882	198.23958333333334	341.9895833333333	903.3541666666666	472.25	2041.7916666666667
3	4	43	2	1	1954	298000	6	2	15817	40	13213	11756	2537	4707	27378	1939	6171	5161	453080800	8717	33.6	4877	3562	37884	1356	4098	3234	453359906	592	9348	60.3	8857	2361	8660	586	917	2882	198.23958333333334	341.9895833333333	903.3541666666666	472.25	2041.7916666666667
2	2	87.5	4	1	1981	580000	6	2	15817	40	13213	11756	2537	4707	27378	1939	6171	5161	453080800	8717	33.6	4877	3562	37884	1356	4098	3234	453359906	592	9348	60.3	8857	2361	8660	586	917	2882	198.23958333333334	341.9895833333333	903.3541666666666	472.25	2041.7916666666667
1	2	152	5	1	1960	848000	6	2	15817	40	13213	11756	2537	4707	27378	1939	6171	5161	453080800	8717	33.6	4877	3562	37884	1356	4098	3234	453359906	592	9348	60.3	8857	2361	8660	586	917	2882	198.23958333333334	341.9895833333333	903.3541666666666	472.25	2041.7916666666667
1	4	29	1	1	1947	210000	6	2	15817	40	13213	11756	2537	4707	27378	1939	6171	5161	453080800	8717	33.6	4877	3562	37884	1356	4098	3234	453359906	592	9348	60.3	8857	2361	8660	586	917	2882	198.23958333333334	341.9895833333333	903.3541666666666	472.25	2041.7916666666667
4	7	26	1	1	1970	234000	5	2	15817	40	13213	11756	2537	4707	27378	1939	6171	5161	453080800	8717	33.6	4877	3562	37884	1356	4098	3234	453359906	592	9348	60.3	8857	2361	8660	586	917	2882	198.23958333333334	341.9895833333333	903.3541666666666	472.25	2041.7916666666667
5	5	46	2	1	1940	329500	6	2	15817	40	13213	11756	2537	4707	27378	1939	6171	5161	453080800	8717	33.6	4877	3562	37884	1356	4098	3234	453359906	592	9348	60.3	8857	2361	8660	586	917	2882	198.23958333333334	341.9895833333333	903.3541666666666	472.25	2041.7916666666667
5	6	42	2	1	2017	438000	3	2	15817	40	13213	11756	2537	4707	27378	1939	6171	5161	453080800	8717	33.6	4877	3562	37884	1356	4098	3234	453359906	592	9348	60.3	8857	2361	8660	586	917	2882	198.23958333333334	341.9895833333333	903.3541666666666	472.25	2041.7916666666667
3	7	49	2	1	1970	267000	5	2	15817	40	13213	11756	2537	4707	27378	1939	6171	5161	453080800	8717	33.6	4877	3562	37884	1356	4098	3234	453359906	592	9348	60.3	8857	2361	8660	586	917	2882	198.23958333333334	341.9895833333333	903.3541666666666	472.25	2041.7916666666667
2	3	63	2	1	1943	390000	6	2	15817	40	13213	11756	2537	4707	27378	1939	6171	5161	453080800	8717	33.6	4877	3562	37884	1356	4098	3234	453359906	592	9348	60.3	8857	2361	8660	586	917	2882	198.23958333333334	341.9895833333333	903.3541666666666	472.25	2041.7916666666667
3	5	52	2	1	2017	495000	3	2	15817	40	13213	11756	2537	4707	27378	1939	6171	5161	453080800	8717	33.6	4877	3562	37884	1356	4098	3234	453359906	592	9348	60.3	8857	2361	8660	586	917	2882	198.23958333333334	341.9895833333333	903.3541666666666	472.25	2041.7916666666667
1	5	26	1	1	1954	220000	6	2	15817	40	13213	11756	2537	4707	27378	1939	6171	5161	453080800	8717	33.6	4877	3562	37884	1356	4098	3234	453359906	592	9348	60.3	8857	2361	8660	586	917	2882	198.23958333333334	341.9895833333333	903.3541666666666	472.25	2041.7916666666667
3	4	27	1	1	1962	220100	5	2	15817	40	13213	11756	2537	4707	27378	1939	6171	5161	453080800	8717	33.6	4877	3562	37884	1356	4098	3234	453359906	592	9348	60.3	8857	2361	8660	586	917	2882	198.23958333333334	341.9895833333333	903.3541666666666	472.25	2041.7916666666667
4	7	49	2	1	1970	281000	5	2	15817	40	13213	11756	2537	4707	27378	1939	6171	5161	453080800	8717	33.6	4877	3562	37884	1356	4098	3234	453359906	592	9348	60.3	8857	2361	8660	586	917	2882	198.23958333333334	341.9895833333333	903.3541666666666	472.25	2041.7916666666667
4	4	34	2	1	1962	259000	7	2	15817	40	13213	11756	2537	4707	27378	1939	6171	5161	453080800	8717	33.6	4877	3562	37884	1356	4098	3234	453359906	592	9348	60.3	8857	2361	8660	586	917	2882	198.23958333333334	341.9895833333333	903.3541666666666	472.25	2041.7916666666667
1	4	46	2	1	1952	297000	5	2	15817	40	13213	11756	2537	4707	27378	1939	6171	5161	453080800	8717	33.6	4877	3562	37884	1356	4098	3234	453359906	592	9348	60.3	8857	2361	8660	586	917	2882	198.23958333333334	341.9895833333333	903.3541666666666	472.25	2041.7916666666667
1	4	47	2	1	1958	284049	5	2	15817	40	13213	11756	2537	4707	27378	1939	6171	5161	453080800	8717	33.6	4877	3562	37884	1356	4098	3234	453359906	592	9348	60.3	8857	2361	8660	586	917	2882	198.23958333333334	341.9895833333333	903.3541666666666	472.25	2041.7916666666667
3	4	55	2	1	1964	314000	6	2	15817	40	13213	11756	2537	4707	27378	1939	6171	5161	453080800	8717	33.6	4877	3562	37884	1356	4098	3234	453359906	592	9348	60.3	8857	2361	8660	586	917	2882	198.23958333333334	341.9895833333333	903.3541666666666	472.25	2041.7916666666667
3	3	49	2	1	1959	290000	5	2	15817	40	13213	11756	2537	4707	27378	1939	6171	5161	453080800	8717	33.6	4877	3562	37884	1356	4098	3234	453359906	592	9348	60.3	8857	2361	8660	586	917	2882	198.23958333333334	341.9895833333333	903.3541666666666	472.25	2041.7916666666667
1	4	30	1	1	1954	185000	6	2	15817	40	13213	11756	2537	4707	27378	1939	6171	5161	453080800	8717	33.6	4877	3562	37884	1356	4098	3234	453359906	592	9348	60.3	8857	2361	8660	586	917	2882	198.23958333333334	341.9895833333333	903.3541666666666	472.25	2041.7916666666667
2	5	37	2	1	1939	263000	7	2	15817	40	13213	11756	2537	4707	27378	1939	6171	5161	453080800	8717	33.6	4877	3562	37884	1356	4098	3234	453359906	592	9348	60.3	8857	2361	8660	586	917	2882	198.23958333333334	341.9895833333333	903.3541666666666	472.25	2041.7916666666667
2	4	29	1	1	1959	193000	7	2	15817	40	13213	11756	2537	4707	27378	1939	6171	5161	453080800	8717	33.6	4877	3562	37884	1356	4098	3234	453359906	592	9348	60.3	8857	2361	8660	586	917	2882	198.23958333333334	341.9895833333333	903.3541666666666	472.25	2041.7916666666667
1	7	51	2	1	1938	340000	6	2	15817	40	13213	11756	2537	4707	27378	1939	6171	5161	453080800	8717	33.6	4877	3562	37884	1356	4098	3234	453359906	592	9348	60.3	8857	2361	8660	586	917	2882	198.23958333333334	341.9895833333333	903.3541666666666	472.25	2041.7916666666667
7	7	53	2	1	1938	335000	6	2	15817	40	13213	11756	2537	4707	27378	1939	6171	5161	453080800	8717	33.6	4877	3562	37884	1356	4098	3234	453359906	592	9348	60.3	8857	2361	8660	586	917	2882	198.23958333333334	341.9895833333333	903.3541666666666	472.25	2041.7916666666667
3	4	55	2	1	1954	380000	5	2	15817	40	13213	11756	2537	4707	27378	1939	6171	5161	453080800	8717	33.6	4877	3562	37884	1356	4098	3234	453359906	592	9348	60.3	8857	2361	8660	586	917	2882	198.23958333333334	341.9895833333333	903.3541666666666	472.25	2041.7916666666667
2	3	53	2	1	1968	255000	7	2	15817	40	13213	11756	2537	4707	27378	1939	6171	5161	453080800	8717	33.6	4877	3562	37884	1356	4098	3234	453359906	592	9348	60.3	8857	2361	8660	586	917	2882	198.23958333333334	341.9895833333333	903.3541666666666	472.25	2041.7916666666667
1	7	21	1	1	1938	178000	6	2	15817	40	13213	11756	2537	4707	27378	1939	6171	5161	453080800	8717	33.6	4877	3562	37884	1356	4098	3234	453359906	592	9348	60.3	8857	2361	8660	586	917	2882	198.23958333333334	341.9895833333333	903.3541666666666	472.25	2041.7916666666667
2	3	30	1	1	1959	208000	6	2	15817	40	13213	11756	2537	4707	27378	1939	6171	5161	453080800	8717	33.6	4877	3562	37884	1356	4098	3234	453359906	592	9348	60.3	8857	2361	8660	586	917	2882	198.23958333333334	341.9895833333333	903.3541666666666	472.25	2041.7916666666667
1	4	31	1	1	1959	212500	6	2	15817	40	13213	11756	2537	4707	27378	1939	6171	5161	453080800	8717	33.6	4877	3562	37884	1356	4098	3234	453359906	592	9348	60.3	8857	2361	8660	586	917	2882	198.23958333333334	341.9895833333333	903.3541666666666	472.25	2041.7916666666667
2	4	58	2	1	1939	359000	5	2	15817	40	13213	11756	2537	4707	27378	1939	6171	5161	453080800	8717	33.6	4877	3562	37884	1356	4098	3234	453359906	592	9348	60.3	8857	2361	8660	586	917	2882	198.23958333333334	341.9895833333333	903.3541666666666	472.25	2041.7916666666667
4	5	47	2	1	1960	318500	7	2	15817	40	13213	11756	2537	4707	27378	1939	6171	5161	453080800	8717	33.6	4877	3562	37884	1356	4098	3234	453359906	592	9348	60.3	8857	2361	8660	586	917	2882	198.23958333333334	341.9895833333333	903.3541666666666	472.25	2041.7916666666667
1	4	63	2	1	1953	359000	7	2	15817	40	13213	11756	2537	4707	27378	1939	6171	5161	453080800	8717	33.6	4877	3562	37884	1356	4098	3234	453359906	592	9348	60.3	8857	2361	8660	586	917	2882	198.23958333333334	341.9895833333333	903.3541666666666	472.25	2041.7916666666667
2	3	55	2	1	1965	289000	6	2	15817	40	13213	11756	2537	4707	27378	1939	6171	5161	453080800	8717	33.6	4877	3562	37884	1356	4098	3234	453359906	592	9348	60.3	8857	2361	8660	586	917	2882	198.23958333333334	341.9895833333333	903.3541666666666	472.25	2041.7916666666667
1	5	25	1	1	1939	198000	6	2	15817	40	13213	11756	2537	4707	27378	1939	6171	5161	453080800	8717	33.6	4877	3562	37884	1356	4098	3234	453359906	592	9348	60.3	8857	2361	8660	586	917	2882	198.23958333333334	341.9895833333333	903.3541666666666	472.25	2041.7916666666667
4	4	40	2	1	1959	250000	7	2	15817	40	13213	11756	2537	4707	27378	1939	6171	5161	453080800	8717	33.6	4877	3562	37884	1356	4098	3234	453359906	592	9348	60.3	8857	2361	8660	586	917	2882	198.23958333333334	341.9895833333333	903.3541666666666	472.25	2041.7916666666667
4	5	50	2	1	1961	350000	5	2	15817	40	13213	11756	2537	4707	27378	1939	6171	5161	453080800	8717	33.6	4877	3562	37884	1356	4098	3234	453359906	592	9348	60.3	8857	2361	8660	586	917	2882	198.23958333333334	341.9895833333333	903.3541666666666	472.25	2041.7916666666667
2	5	29	1	1	1961	210000	5	2	15817	40	13213	11756	2537	4707	27378	1939	6171	5161	453080800	8717	33.6	4877	3562	37884	1356	4098	3234	453359906	592	9348	60.3	8857	2361	8660	586	917	2882	198.23958333333334	341.9895833333333	903.3541666666666	472.25	2041.7916666666667
5	7	20	1	1	1939	165000	6	2	15817	40	13213	11756	2537	4707	27378	1939	6171	5161	453080800	8717	33.6	4877	3562	37884	1356	4098	3234	453359906	592	9348	60.3	8857	2361	8660	586	917	2882	198.23958333333334	341.9895833333333	903.3541666666666	472.25	2041.7916666666667
3	4	29	1	1	1963	209000	5	2	15817	40	13213	11756	2537	4707	27378	1939	6171	5161	453080800	8717	33.6	4877	3562	37884	1356	4098	3234	453359906	592	9348	60.3	8857	2361	8660	586	917	2882	198.23958333333334	341.9895833333333	903.3541666666666	472.25	2041.7916666666667
2	5	53	2	1	1965	367082	6	2	15817	40	13213	11756	2537	4707	27378	1939	6171	5161	453080800	8717	33.6	4877	3562	37884	1356	4098	3234	453359906	592	9348	60.3	8857	2361	8660	586	917	2882	198.23958333333334	341.9895833333333	903.3541666666666	472.25	2041.7916666666667
4	4	56	2	1	1947	369000	5	2	15817	40	13213	11756	2537	4707	27378	1939	6171	5161	453080800	8717	33.6	4877	3562	37884	1356	4098	3234	453359906	592	9348	60.3	8857	2361	8660	586	917	2882	198.23958333333334	341.9895833333333	903.3541666666666	472.25	2041.7916666666667
2	4	51	2	1	1953	331000	6	2	15817	40	13213	11756	2537	4707	27378	1939	6171	5161	453080800	8717	33.6	4877	3562	37884	1356	4098	3234	453359906	592	9348	60.3	8857	2361	8660	586	917	2882	198.23958333333334	341.9895833333333	903.3541666666666	472.25	2041.7916666666667
1	4	27	1	1	1969	189000	7	2	15817	40	13213	11756	2537	4707	27378	1939	6171	5161	453080800	8717	33.6	4877	3562	37884	1356	4098	3234	453359906	592	9348	60.3	8857	2361	8660	586	917	2882	198.23958333333334	341.9895833333333	903.3541666666666	472.25	2041.7916666666667
2	2	21	1	1	1965	164000	6	2	15817	40	13213	11756	2537	4707	27378	1939	6171	5161	453080800	8717	33.6	4877	3562	37884	1356	4098	3234	453359906	592	9348	60.3	8857	2361	8660	586	917	2882	198.23958333333334	341.9895833333333	903.3541666666666	472.25	2041.7916666666667
4	4	47	2	1	1955	332500	7	2	15817	40	13213	11756	2537	4707	27378	1939	6171	5161	453080800	8717	33.6	4877	3562	37884	1356	4098	3234	453359906	592	9348	60.3	8857	2361	8660	586	917	2882	198.23958333333334	341.9895833333333	903.3541666666666	472.25	2041.7916666666667
1	4	51	2	1	1959	300000	6	2	15817	40	13213	11756	2537	4707	27378	1939	6171	5161	453080800	8717	33.6	4877	3562	37884	1356	4098	3234	453359906	592	9348	60.3	8857	2361	8660	586	917	2882	198.23958333333334	341.9895833333333	903.3541666666666	472.25	2041.7916666666667
3	4	56	3	1	1955	342000	6	2	15817	40	13213	11756	2537	4707	27378	1939	6171	5161	453080800	8717	33.6	4877	3562	37884	1356	4098	3234	453359906	592	9348	60.3	8857	2361	8660	586	917	2882	198.23958333333334	341.9895833333333	903.3541666666666	472.25	2041.7916666666667
2	4	71	3	1	1956	431338	5	2	15817	40	13213	11756	2537	4707	27378	1939	6171	5161	453080800	8717	33.6	4877	3562	37884	1356	4098	3234	453359906	592	9348	60.3	8857	2361	8660	586	917	2882	198.23958333333334	341.9895833333333	903.3541666666666	472.25	2041.7916666666667
2	2	178	4	1	1985	939000	5	2	15817	40	13213	11756	2537	4707	27378	1939	6171	5161	453080800	8717	33.6	4877	3562	37884	1356	4098	3234	453359906	592	9348	60.3	8857	2361	8660	586	917	2882	198.23958333333334	341.9895833333333	903.3541666666666	472.25	2041.7916666666667
2	7	88	4	1	1970	414000	5	2	15817	40	13213	11756	2537	4707	27378	1939	6171	5161	453080800	8717	33.6	4877	3562	37884	1356	4098	3234	453359906	592	9348	60.3	8857	2361	8660	586	917	2882	198.23958333333334	341.9895833333333	903.3541666666666	472.25	2041.7916666666667
1	4	77	4	1	1957	470000	6	2	15817	40	13213	11756	2537	4707	27378	1939	6171	5161	453080800	8717	33.6	4877	3562	37884	1356	4098	3234	453359906	592	9348	60.3	8857	2361	8660	586	917	2882	198.23958333333334	341.9895833333333	903.3541666666666	472.25	2041.7916666666667
4	4	53	2	1	1950	275000	4	2	15817	40	13213	11756	2537	4707	27378	1939	6171	5161	453080800	8717	33.6	4877	3562	37884	1356	4098	3234	453359906	592	9348	60.3	8857	2361	8660	586	917	2882	198.23958333333334	341.9895833333333	903.3541666666666	472.25	2041.7916666666667
3	5	56	2	1	1967	240000	6	2	15817	40	13213	11756	2537	4707	27378	1939	6171	5161	453080800	8717	33.6	4877	3562	37884	1356	4098	3234	453359906	592	9348	60.3	8857	2361	8660	586	917	2882	198.23958333333334	341.9895833333333	903.3541666666666	472.25	2041.7916666666667
4	7	74	4	1	1938	490500	6	2	15817	40	13213	11756	2537	4707	27378	1939	6171	5161	453080800	8717	33.6	4877	3562	37884	1356	4098	3234	453359906	592	9348	60.3	8857	2361	8660	586	917	2882	198.23958333333334	341.9895833333333	903.3541666666666	472.25	2041.7916666666667
5	5	74	3	1	1954	432500	5	2	15817	40	13213	11756	2537	4707	27378	1939	6171	5161	453080800	8717	33.6	4877	3562	37884	1356	4098	3234	453359906	592	9348	60.3	8857	2361	8660	586	917	2882	198.23958333333334	341.9895833333333	903.3541666666666	472.25	2041.7916666666667
1	4	79	3	1	1991	486000	7	2	15817	40	13213	11756	2537	4707	27378	1939	6171	5161	453080800	8717	33.6	4877	3562	37884	1356	4098	3234	453359906	592	9348	60.3	8857	2361	8660	586	917	2882	198.23958333333334	341.9895833333333	903.3541666666666	472.25	2041.7916666666667
2	4	52	2	1	1972	357000	5	2	15817	40	13213	11756	2537	4707	27378	1939	6171	5161	453080800	8717	33.6	4877	3562	37884	1356	4098	3234	453359906	592	9348	60.3	8857	2361	8660	586	917	2882	198.23958333333334	341.9895833333333	903.3541666666666	472.25	2041.7916666666667
3	3	76	3	1	1968	450000	7	2	15817	40	13213	11756	2537	4707	27378	1939	6171	5161	453080800	8717	33.6	4877	3562	37884	1356	4098	3234	453359906	592	9348	60.3	8857	2361	8660	586	917	2882	198.23958333333334	341.9895833333333	903.3541666666666	472.25	2041.7916666666667
4	5	70	3	1	1939	383000	6	2	15817	40	13213	11756	2537	4707	27378	1939	6171	5161	453080800	8717	33.6	4877	3562	37884	1356	4098	3234	453359906	592	9348	60.3	8857	2361	8660	586	917	2882	198.23958333333334	341.9895833333333	903.3541666666666	472.25	2041.7916666666667
3	4	65	3	1	1939	445000	6	2	15817	40	13213	11756	2537	4707	27378	1939	6171	5161	453080800	8717	33.6	4877	3562	37884	1356	4098	3234	453359906	592	9348	60.3	8857	2361	8660	586	917	2882	198.23958333333334	341.9895833333333	903.3541666666666	472.25	2041.7916666666667
5	6	68	3	1	2017	490000	3	2	15817	40	13213	11756	2537	4707	27378	1939	6171	5161	453080800	8717	33.6	4877	3562	37884	1356	4098	3234	453359906	592	9348	60.3	8857	2361	8660	586	917	2882	198.23958333333334	341.9895833333333	903.3541666666666	472.25	2041.7916666666667
3	4	62	3	1	1966	428000	7	2	15817	40	13213	11756	2537	4707	27378	1939	6171	5161	453080800	8717	33.6	4877	3562	37884	1356	4098	3234	453359906	592	9348	60.3	8857	2361	8660	586	917	2882	198.23958333333334	341.9895833333333	903.3541666666666	472.25	2041.7916666666667
6	7	49	2	1	1970	260000	5	2	15817	40	13213	11756	2537	4707	27378	1939	6171	5161	453080800	8717	33.6	4877	3562	37884	1356	4098	3234	453359906	592	9348	60.3	8857	2361	8660	586	917	2882	198.23958333333334	341.9895833333333	903.3541666666666	472.25	2041.7916666666667
3	7	58	3	1	1970	404000	5	2	15817	40	13213	11756	2537	4707	27378	1939	6171	5161	453080800	8717	33.6	4877	3562	37884	1356	4098	3234	453359906	592	9348	60.3	8857	2361	8660	586	917	2882	198.23958333333334	341.9895833333333	903.3541666666666	472.25	2041.7916666666667
4	4	106	4	1	1967	815000	4	2	15817	40	13213	11756	2537	4707	27378	1939	6171	5161	453080800	8717	33.6	4877	3562	37884	1356	4098	3234	453359906	592	9348	60.3	8857	2361	8660	586	917	2882	198.23958333333334	341.9895833333333	903.3541666666666	472.25	2041.7916666666667
4	4	69	3	1	1940	450000	5	2	15817	40	13213	11756	2537	4707	27378	1939	6171	5161	453080800	8717	33.6	4877	3562	37884	1356	4098	3234	453359906	592	9348	60.3	8857	2361	8660	586	917	2882	198.23958333333334	341.9895833333333	903.3541666666666	472.25	2041.7916666666667
1	3	63	3	1	1963	387000	3	2	15817	40	13213	11756	2537	4707	27378	1939	6171	5161	453080800	8717	33.6	4877	3562	37884	1356	4098	3234	453359906	592	9348	60.3	8857	2361	8660	586	917	2882	198.23958333333334	341.9895833333333	903.3541666666666	472.25	2041.7916666666667
2	4	62	3	1	1954	398000	5	2	15817	40	13213	11756	2537	4707	27378	1939	6171	5161	453080800	8717	33.6	4877	3562	37884	1356	4098	3234	453359906	592	9348	60.3	8857	2361	8660	586	917	2882	198.23958333333334	341.9895833333333	903.3541666666666	472.25	2041.7916666666667
1	4	49	2	1	1955	315000	5	2	15817	40	13213	11756	2537	4707	27378	1939	6171	5161	453080800	8717	33.6	4877	3562	37884	1356	4098	3234	453359906	592	9348	60.3	8857	2361	8660	586	917	2882	198.23958333333334	341.9895833333333	903.3541666666666	472.25	2041.7916666666667
3	4	87	4	1	1958	592000	6	2	15817	40	13213	11756	2537	4707	27378	1939	6171	5161	453080800	8717	33.6	4877	3562	37884	1356	4098	3234	453359906	592	9348	60.3	8857	2361	8660	586	917	2882	198.23958333333334	341.9895833333333	903.3541666666666	472.25	2041.7916666666667
4	4	68	3	1	1954	378000	7	2	15817	40	13213	11756	2537	4707	27378	1939	6171	5161	453080800	8717	33.6	4877	3562	37884	1356	4098	3234	453359906	592	9348	60.3	8857	2361	8660	586	917	2882	198.23958333333334	341.9895833333333	903.3541666666666	472.25	2041.7916666666667
4	4	46	2	1	1963	320000	5	2	15817	40	13213	11756	2537	4707	27378	1939	6171	5161	453080800	8717	33.6	4877	3562	37884	1356	4098	3234	453359906	592	9348	60.3	8857	2361	8660	586	917	2882	198.23958333333334	341.9895833333333	903.3541666666666	472.25	2041.7916666666667
1	4	74	3	1	1969	380000	6	2	15817	40	13213	11756	2537	4707	27378	1939	6171	5161	453080800	8717	33.6	4877	3562	37884	1356	4098	3234	453359906	592	9348	60.3	8857	2361	8660	586	917	2882	198.23958333333334	341.9895833333333	903.3541666666666	472.25	2041.7916666666667
1	4	70	3	1	1967	556000	4	2	15817	40	13213	11756	2537	4707	27378	1939	6171	5161	453080800	8717	33.6	4877	3562	37884	1356	4098	3234	453359906	592	9348	60.3	8857	2361	8660	586	917	2882	198.23958333333334	341.9895833333333	903.3541666666666	472.25	2041.7916666666667
3	3	63	3	1	1959	395590	6	2	15817	40	13213	11756	2537	4707	27378	1939	6171	5161	453080800	8717	33.6	4877	3562	37884	1356	4098	3234	453359906	592	9348	60.3	8857	2361	8660	586	917	2882	198.23958333333334	341.9895833333333	903.3541666666666	472.25	2041.7916666666667
4	4	73	3	1	1962	358000	5	2	15817	40	13213	11756	2537	4707	27378	1939	6171	5161	453080800	8717	33.6	4877	3562	37884	1356	4098	3234	453359906	592	9348	60.3	8857	2361	8660	586	917	2882	198.23958333333334	341.9895833333333	903.3541666666666	472.25	2041.7916666666667
3	3	63	3	1	1963	378000	7	2	15817	40	13213	11756	2537	4707	27378	1939	6171	5161	453080800	8717	33.6	4877	3562	37884	1356	4098	3234	453359906	592	9348	60.3	8857	2361	8660	586	917	2882	198.23958333333334	341.9895833333333	903.3541666666666	472.25	2041.7916666666667
4	4	95	3	1	1963	495000	5	2	15817	40	13213	11756	2537	4707	27378	1939	6171	5161	453080800	8717	33.6	4877	3562	37884	1356	4098	3234	453359906	592	9348	60.3	8857	2361	8660	586	917	2882	198.23958333333334	341.9895833333333	903.3541666666666	472.25	2041.7916666666667
2	4	87	3	1	1959	645500	7	2	15817	40	13213	11756	2537	4707	27378	1939	6171	5161	453080800	8717	33.6	4877	3562	37884	1356	4098	3234	453359906	592	9348	60.3	8857	2361	8660	586	917	2882	198.23958333333334	341.9895833333333	903.3541666666666	472.25	2041.7916666666667
3	6	84	4	1	2020	705990	2	2	6901	32	5837	5177	1348	1458	23589	1036	2604	1398	136936171	3716	29.6	812	2871	33925	700	1583	902	137346951	78	3887	55.0	3887	1177	3610	195	681	455	231.55405405405406	723.6621621621622	441.2432432432432	967.8378378378378	788.5540540540541
5	6	27.5	1	1	2020	275994	2	2	6901	32	5837	5177	1348	1458	23589	1036	2604	1398	136936171	3716	29.6	812	2871	33925	700	1583	902	137346951	78	3887	55.0	3887	1177	3610	195	681	455	231.55405405405406	723.6621621621622	441.2432432432432	967.8378378378378	788.5540540540541
4	6	28.5	1	1	2020	269994	2	2	6901	32	5837	5177	1348	1458	23589	1036	2604	1398	136936171	3716	29.6	812	2871	33925	700	1583	902	137346951	78	3887	55.0	3887	1177	3610	195	681	455	231.55405405405406	723.6621621621622	441.2432432432432	967.8378378378378	788.5540540540541
4	6	29.5	1	1	2020	284994	2	2	6901	32	5837	5177	1348	1458	23589	1036	2604	1398	136936171	3716	29.6	812	2871	33925	700	1583	902	137346951	78	3887	55.0	3887	1177	3610	195	681	455	231.55405405405406	723.6621621621622	441.2432432432432	967.8378378378378	788.5540540540541
6	6	107.5	4	1	2020	929990	2	2	6901	32	5837	5177	1348	1458	23589	1036	2604	1398	136936171	3716	29.6	812	2871	33925	700	1583	902	137346951	78	3887	55.0	3887	1177	3610	195	681	455	231.55405405405406	723.6621621621622	441.2432432432432	967.8378378378378	788.5540540540541
2	6	27.5	1	1	2020	257994	2	2	6901	32	5837	5177	1348	1458	23589	1036	2604	1398	136936171	3716	29.6	812	2871	33925	700	1583	902	137346951	78	3887	55.0	3887	1177	3610	195	681	455	231.55405405405406	723.6621621621622	441.2432432432432	967.8378378378378	788.5540540540541
3	6	30	1	1	2020	270994	2	2	6901	32	5837	5177	1348	1458	23589	1036	2604	1398	136936171	3716	29.6	812	2871	33925	700	1583	902	137346951	78	3887	55.0	3887	1177	3610	195	681	455	231.55405405405406	723.6621621621622	441.2432432432432	967.8378378378378	788.5540540540541
5	6	27.5	1	1	2020	272994	2	2	6901	32	5837	5177	1348	1458	23589	1036	2604	1398	136936171	3716	29.6	812	2871	33925	700	1583	902	137346951	78	3887	55.0	3887	1177	3610	195	681	455	231.55405405405406	723.6621621621622	441.2432432432432	967.8378378378378	788.5540540540541
5	6	28	1	1	2020	274994	2	2	6901	32	5837	5177	1348	1458	23589	1036	2604	1398	136936171	3716	29.6	812	2871	33925	700	1583	902	137346951	78	3887	55.0	3887	1177	3610	195	681	455	231.55405405405406	723.6621621621622	441.2432432432432	967.8378378378378	788.5540540540541
4	6	64	3	1	2020	534990	2	2	6901	32	5837	5177	1348	1458	23589	1036	2604	1398	136936171	3716	29.6	812	2871	33925	700	1583	902	137346951	78	3887	55.0	3887	1177	3610	195	681	455	231.55405405405406	723.6621621621622	441.2432432432432	967.8378378378378	788.5540540540541
2	6	64	3	1	2020	499998	2	2	6901	32	5837	5177	1348	1458	23589	1036	2604	1398	136936171	3716	29.6	812	2871	33925	700	1583	902	137346951	78	3887	55.0	3887	1177	3610	195	681	455	231.55405405405406	723.6621621621622	441.2432432432432	967.8378378378378	788.5540540540541
5	6	24.5	1	1	2020	258994	2	2	6901	32	5837	5177	1348	1458	23589	1036	2604	1398	136936171	3716	29.6	812	2871	33925	700	1583	902	137346951	78	3887	55.0	3887	1177	3610	195	681	455	231.55405405405406	723.6621621621622	441.2432432432432	967.8378378378378	788.5540540540541
4	6	27.5	1	1	2020	269994	2	2	6901	32	5837	5177	1348	1458	23589	1036	2604	1398	136936171	3716	29.6	812	2871	33925	700	1583	902	137346951	78	3887	55.0	3887	1177	3610	195	681	455	231.55405405405406	723.6621621621622	441.2432432432432	967.8378378378378	788.5540540540541
5	12	22	1	1	2020	247000	3	2	6901	32	5837	5177	1348	1458	23589	1036	2604	1398	136936171	3716	29.6	812	2871	33925	700	1583	902	137346951	78	3887	55.0	3887	1177	3610	195	681	455	231.55405405405406	723.6621621621622	441.2432432432432	967.8378378378378	788.5540540540541
2	6	64	3	1	2020	499998	2	2	6901	32	5837	5177	1348	1458	23589	1036	2604	1398	136936171	3716	29.6	812	2871	33925	700	1583	902	137346951	78	3887	55.0	3887	1177	3610	195	681	455	231.55405405405406	723.6621621621622	441.2432432432432	967.8378378378378	788.5540540540541
3	6	64	3	1	2020	519990	2	2	6901	32	5837	5177	1348	1458	23589	1036	2604	1398	136936171	3716	29.6	812	2871	33925	700	1583	902	137346951	78	3887	55.0	3887	1177	3610	195	681	455	231.55405405405406	723.6621621621622	441.2432432432432	967.8378378378378	788.5540540540541
5	6	84	4	1	2020	754990	2	2	6901	32	5837	5177	1348	1458	23589	1036	2604	1398	136936171	3716	29.6	812	2871	33925	700	1583	902	137346951	78	3887	55.0	3887	1177	3610	195	681	455	231.55405405405406	723.6621621621622	441.2432432432432	967.8378378378378	788.5540540540541
5	6	28	1	1	2020	274994	2	2	6901	32	5837	5177	1348	1458	23589	1036	2604	1398	136936171	3716	29.6	812	2871	33925	700	1583	902	137346951	78	3887	55.0	3887	1177	3610	195	681	455	231.55405405405406	723.6621621621622	441.2432432432432	967.8378378378378	788.5540540540541
4	6	68.5	3	1	2020	559990	2	2	6901	32	5837	5177	1348	1458	23589	1036	2604	1398	136936171	3716	29.6	812	2871	33925	700	1583	902	137346951	78	3887	55.0	3887	1177	3610	195	681	455	231.55405405405406	723.6621621621622	441.2432432432432	967.8378378378378	788.5540540540541
5	12	22	1	1	2020	247000	3	2	6901	32	5837	5177	1348	1458	23589	1036	2604	1398	136936171	3716	29.6	812	2871	33925	700	1583	902	137346951	78	3887	55.0	3887	1177	3610	195	681	455	231.55405405405406	723.6621621621622	441.2432432432432	967.8378378378378	788.5540540540541
4	6	28	1	1	2020	269994	2	2	6901	32	5837	5177	1348	1458	23589	1036	2604	1398	136936171	3716	29.6	812	2871	33925	700	1583	902	137346951	78	3887	55.0	3887	1177	3610	195	681	455	231.55405405405406	723.6621621621622	441.2432432432432	967.8378378378378	788.5540540540541
4	6	30	1	1	2020	276994	2	2	6901	32	5837	5177	1348	1458	23589	1036	2604	1398	136936171	3716	29.6	812	2871	33925	700	1583	902	137346951	78	3887	55.0	3887	1177	3610	195	681	455	231.55405405405406	723.6621621621622	441.2432432432432	967.8378378378378	788.5540540540541
3	6	28	1	1	2020	264994	2	2	6901	32	5837	5177	1348	1458	23589	1036	2604	1398	136936171	3716	29.6	812	2871	33925	700	1583	902	137346951	78	3887	55.0	3887	1177	3610	195	681	455	231.55405405405406	723.6621621621622	441.2432432432432	967.8378378378378	788.5540540540541
2	6	29	1	1	2020	272994	2	2	6901	32	5837	5177	1348	1458	23589	1036	2604	1398	136936171	3716	29.6	812	2871	33925	700	1583	902	137346951	78	3887	55.0	3887	1177	3610	195	681	455	231.55405405405406	723.6621621621622	441.2432432432432	967.8378378378378	788.5540540540541
4	6	27.5	1	1	2020	267994	2	2	6901	32	5837	5177	1348	1458	23589	1036	2604	1398	136936171	3716	29.6	812	2871	33925	700	1583	902	137346951	78	3887	55.0	3887	1177	3610	195	681	455	231.55405405405406	723.6621621621622	441.2432432432432	967.8378378378378	788.5540540540541
3	6	27.5	1	1	2020	263994	2	2	6901	32	5837	5177	1348	1458	23589	1036	2604	1398	136936171	3716	29.6	812	2871	33925	700	1583	902	137346951	78	3887	55.0	3887	1177	3610	195	681	455	231.55405405405406	723.6621621621622	441.2432432432432	967.8378378378378	788.5540540540541
2	6	84	4	1	2020	679990	2	2	6901	32	5837	5177	1348	1458	23589	1036	2604	1398	136936171	3716	29.6	812	2871	33925	700	1583	902	137346951	78	3887	55.0	3887	1177	3610	195	681	455	231.55405405405406	723.6621621621622	441.2432432432432	967.8378378378378	788.5540540540541
3	6	28.5	1	1	2020	264994	2	2	6901	32	5837	5177	1348	1458	23589	1036	2604	1398	136936171	3716	29.6	812	2871	33925	700	1583	902	137346951	78	3887	55.0	3887	1177	3610	195	681	455	231.55405405405406	723.6621621621622	441.2432432432432	967.8378378378378	788.5540540540541
5	6	30	1	1	2020	282994	2	2	6901	32	5837	5177	1348	1458	23589	1036	2604	1398	136936171	3716	29.6	812	2871	33925	700	1583	902	137346951	78	3887	55.0	3887	1177	3610	195	681	455	231.55405405405406	723.6621621621622	441.2432432432432	967.8378378378378	788.5540540540541
5	12	65	3	1	2020	461900	3	2	6901	32	5837	5177	1348	1458	23589	1036	2604	1398	136936171	3716	29.6	812	2871	33925	700	1583	902	137346951	78	3887	55.0	3887	1177	3610	195	681	455	231.55405405405406	723.6621621621622	441.2432432432432	967.8378378378378	788.5540540540541
3	6	39.5	2	1	2021	299800	2	1	6901	32	5837	5177	1348	1458	23589	1036	2604	1398	136936171	3716	29.6	812	2871	33925	700	1583	902	137346951	78	3887	55.0	3887	1177	3610	195	681	455	231.55405405405406	723.6621621621622	441.2432432432432	967.8378378378378	788.5540540540541
3	6	39.5	2	1	2021	299800	2	1	6901	32	5837	5177	1348	1458	23589	1036	2604	1398	136936171	3716	29.6	812	2871	33925	700	1583	902	137346951	78	3887	55.0	3887	1177	3610	195	681	455	231.55405405405406	723.6621621621622	441.2432432432432	967.8378378378378	788.5540540540541
6	16	42	2	1	2020	327000	3	1	6901	32	5837	5177	1348	1458	23589	1036	2604	1398	136936171	3716	29.6	812	2871	33925	700	1583	902	137346951	78	3887	55.0	3887	1177	3610	195	681	455	231.55405405405406	723.6621621621622	441.2432432432432	967.8378378378378	788.5540540540541
7	7	45	2	1	2017	427000	2	2	6901	32	5837	5177	1348	1458	23589	1036	2604	1398	136936171	3716	29.6	812	2871	33925	700	1583	902	137346951	78	3887	55.0	3887	1177	3610	195	681	455	231.55405405405406	723.6621621621622	441.2432432432432	967.8378378378378	788.5540540540541
4	7	67	3	1	2021	355100	2	1	6901	32	5837	5177	1348	1458	23589	1036	2604	1398	136936171	3716	29.6	812	2871	33925	700	1583	902	137346951	78	3887	55.0	3887	1177	3610	195	681	455	231.55405405405406	723.6621621621622	441.2432432432432	967.8378378378378	788.5540540540541
3	7	40	2	1	2021	244000	2	1	6901	32	5837	5177	1348	1458	23589	1036	2604	1398	136936171	3716	29.6	812	2871	33925	700	1583	902	137346951	78	3887	55.0	3887	1177	3610	195	681	455	231.55405405405406	723.6621621621622	441.2432432432432	967.8378378378378	788.5540540540541
3	7	67	3	1	2021	345050	2	1	6901	32	5837	5177	1348	1458	23589	1036	2604	1398	136936171	3716	29.6	812	2871	33925	700	1583	902	137346951	78	3887	55.0	3887	1177	3610	195	681	455	231.55405405405406	723.6621621621622	441.2432432432432	967.8378378378378	788.5540540540541
5	5	83	3	1	2021	448200	2	1	6901	32	5837	5177	1348	1458	23589	1036	2604	1398	136936171	3716	29.6	812	2871	33925	700	1583	902	137346951	78	3887	55.0	3887	1177	3610	195	681	455	231.55405405405406	723.6621621621622	441.2432432432432	967.8378378378378	788.5540540540541
2	7	52	3	1	2021	301600	2	1	6901	32	5837	5177	1348	1458	23589	1036	2604	1398	136936171	3716	29.6	812	2871	33925	700	1583	902	137346951	78	3887	55.0	3887	1177	3610	195	681	455	231.55405405405406	723.6621621621622	441.2432432432432	967.8378378378378	788.5540540540541
6	7	66	3	1	2021	369600	2	1	6901	32	5837	5177	1348	1458	23589	1036	2604	1398	136936171	3716	29.6	812	2871	33925	700	1583	902	137346951	78	3887	55.0	3887	1177	3610	195	681	455	231.55405405405406	723.6621621621622	441.2432432432432	967.8378378378378	788.5540540540541
2	5	83	3	1	2021	406700	2	1	6901	32	5837	5177	1348	1458	23589	1036	2604	1398	136936171	3716	29.6	812	2871	33925	700	1583	902	137346951	78	3887	55.0	3887	1177	3610	195	681	455	231.55405405405406	723.6621621621622	441.2432432432432	967.8378378378378	788.5540540540541
7	12	22	1	1	2020	246900	3	2	6901	32	5837	5177	1348	1458	23589	1036	2604	1398	136936171	3716	29.6	812	2871	33925	700	1583	902	137346951	78	3887	55.0	3887	1177	3610	195	681	455	231.55405405405406	723.6621621621622	441.2432432432432	967.8378378378378	788.5540540540541
3	5	45	2	1	2021	274500	2	1	6901	32	5837	5177	1348	1458	23589	1036	2604	1398	136936171	3716	29.6	812	2871	33925	700	1583	902	137346951	78	3887	55.0	3887	1177	3610	195	681	455	231.55405405405406	723.6621621621622	441.2432432432432	967.8378378378378	788.5540540540541
7	7	77	3	1	2017	698100	2	2	6901	32	5837	5177	1348	1458	23589	1036	2604	1398	136936171	3716	29.6	812	2871	33925	700	1583	902	137346951	78	3887	55.0	3887	1177	3610	195	681	455	231.55405405405406	723.6621621621622	441.2432432432432	967.8378378378378	788.5540540540541
6	7	67	3	1	2021	385250	2	1	6901	32	5837	5177	1348	1458	23589	1036	2604	1398	136936171	3716	29.6	812	2871	33925	700	1583	902	137346951	78	3887	55.0	3887	1177	3610	195	681	455	231.55405405405406	723.6621621621622	441.2432432432432	967.8378378378378	788.5540540540541
2	5	29	1	1	2021	195750	2	1	6901	32	5837	5177	1348	1458	23589	1036	2604	1398	136936171	3716	29.6	812	2871	33925	700	1583	902	137346951	78	3887	55.0	3887	1177	3610	195	681	455	231.55405405405406	723.6621621621622	441.2432432432432	967.8378378378378	788.5540540540541
1	7	45	2	1	2021	261625	2	1	6901	32	5837	5177	1348	1458	23589	1036	2604	1398	136936171	3716	29.6	812	2871	33925	700	1583	902	137346951	78	3887	55.0	3887	1177	3610	195	681	455	231.55405405405406	723.6621621621622	441.2432432432432	967.8378378378378	788.5540540540541
1	7	47	2	1	2021	273125	2	1	6901	32	5837	5177	1348	1458	23589	1036	2604	1398	136936171	3716	29.6	812	2871	33925	700	1583	902	137346951	78	3887	55.0	3887	1177	3610	195	681	455	231.55405405405406	723.6621621621622	441.2432432432432	967.8378378378378	788.5540540540541
4	7	52	3	1	2021	317200	2	1	6901	32	5837	5177	1348	1458	23589	1036	2604	1398	136936171	3716	29.6	812	2871	33925	700	1583	902	137346951	78	3887	55.0	3887	1177	3610	195	681	455	231.55405405405406	723.6621621621622	441.2432432432432	967.8378378378378	788.5540540540541
3	5	43	2	1	2021	262300	2	1	6901	32	5837	5177	1348	1458	23589	1036	2604	1398	136936171	3716	29.6	812	2871	33925	700	1583	902	137346951	78	3887	55.0	3887	1177	3610	195	681	455	231.55405405405406	723.6621621621622	441.2432432432432	967.8378378378378	788.5540540540541
4	6	30	1	1	2019	295000	3	2	6901	32	5837	5177	1348	1458	23589	1036	2604	1398	136936171	3716	29.6	812	2871	33925	700	1583	902	137346951	78	3887	55.0	3887	1177	3610	195	681	455	231.55405405405406	723.6621621621622	441.2432432432432	967.8378378378378	788.5540540540541
3	5	69	3	1	2021	357925	2	1	6901	32	5837	5177	1348	1458	23589	1036	2604	1398	136936171	3716	29.6	812	2871	33925	700	1583	902	137346951	78	3887	55.0	3887	1177	3610	195	681	455	231.55405405405406	723.6621621621622	441.2432432432432	967.8378378378378	788.5540540540541
2	5	45	2	1	2021	272250	2	1	6901	32	5837	5177	1348	1458	23589	1036	2604	1398	136936171	3716	29.6	812	2871	33925	700	1583	902	137346951	78	3887	55.0	3887	1177	3610	195	681	455	231.55405405405406	723.6621621621622	441.2432432432432	967.8378378378378	788.5540540540541
3	7	52	3	1	2021	309400	2	1	6901	32	5837	5177	1348	1458	23589	1036	2604	1398	136936171	3716	29.6	812	2871	33925	700	1583	902	137346951	78	3887	55.0	3887	1177	3610	195	681	455	231.55405405405406	723.6621621621622	441.2432432432432	967.8378378378378	788.5540540540541
3	7	29	1	1	2021	201550	2	1	6901	32	5837	5177	1348	1458	23589	1036	2604	1398	136936171	3716	29.6	812	2871	33925	700	1583	902	137346951	78	3887	55.0	3887	1177	3610	195	681	455	231.55405405405406	723.6621621621622	441.2432432432432	967.8378378378378	788.5540540540541
2	6	42	2	1	2021	254700	2	1	6901	32	5837	5177	1348	1458	23589	1036	2604	1398	136936171	3716	29.6	812	2871	33925	700	1583	902	137346951	78	3887	55.0	3887	1177	3610	195	681	455	231.55405405405406	723.6621621621622	441.2432432432432	967.8378378378378	788.5540540540541
3	7	66	3	1	2021	339900	2	1	6901	32	5837	5177	1348	1458	23589	1036	2604	1398	136936171	3716	29.6	812	2871	33925	700	1583	902	137346951	78	3887	55.0	3887	1177	3610	195	681	455	231.55405405405406	723.6621621621622	441.2432432432432	967.8378378378378	788.5540540540541
3	6	64	2	1	2016	469000	2	2	6901	32	5837	5177	1348	1458	23589	1036	2604	1398	136936171	3716	29.6	812	2871	33925	700	1583	902	137346951	78	3887	55.0	3887	1177	3610	195	681	455	231.55405405405406	723.6621621621622	441.2432432432432	967.8378378378378	788.5540540540541
6	7	40	2	1	2021	264000	2	1	6901	32	5837	5177	1348	1458	23589	1036	2604	1398	136936171	3716	29.6	812	2871	33925	700	1583	902	137346951	78	3887	55.0	3887	1177	3610	195	681	455	231.55405405405406	723.6621621621622	441.2432432432432	967.8378378378378	788.5540540540541
3	5	83	3	1	2021	415000	2	1	6901	32	5837	5177	1348	1458	23589	1036	2604	1398	136936171	3716	29.6	812	2871	33925	700	1583	902	137346951	78	3887	55.0	3887	1177	3610	195	681	455	231.55405405405406	723.6621621621622	441.2432432432432	967.8378378378378	788.5540540540541
3	12	22	1	1	2020	235000	3	2	6901	32	5837	5177	1348	1458	23589	1036	2604	1398	136936171	3716	29.6	812	2871	33925	700	1583	902	137346951	78	3887	55.0	3887	1177	3610	195	681	455	231.55405405405406	723.6621621621622	441.2432432432432	967.8378378378378	788.5540540540541
5	7	67	3	1	2021	365150	2	1	6901	32	5837	5177	1348	1458	23589	1036	2604	1398	136936171	3716	29.6	812	2871	33925	700	1583	902	137346951	78	3887	55.0	3887	1177	3610	195	681	455	231.55405405405406	723.6621621621622	441.2432432432432	967.8378378378378	788.5540540540541
6	7	29	1	1	2021	222140	2	1	6901	32	5837	5177	1348	1458	23589	1036	2604	1398	136936171	3716	29.6	812	2871	33925	700	1583	902	137346951	78	3887	55.0	3887	1177	3610	195	681	455	231.55405405405406	723.6621621621622	441.2432432432432	967.8378378378378	788.5540540540541
5	7	29	1	1	2021	216050	2	1	6901	32	5837	5177	1348	1458	23589	1036	2604	1398	136936171	3716	29.6	812	2871	33925	700	1583	902	137346951	78	3887	55.0	3887	1177	3610	195	681	455	231.55405405405406	723.6621621621622	441.2432432432432	967.8378378378378	788.5540540540541
2	6	46	2	1	2020	337000	2	2	6901	32	5837	5177	1348	1458	23589	1036	2604	1398	136936171	3716	29.6	812	2871	33925	700	1583	902	137346951	78	3887	55.0	3887	1177	3610	195	681	455	231.55405405405406	723.6621621621622	441.2432432432432	967.8378378378378	788.5540540540541
2	7	40	2	1	2021	238000	2	1	6901	32	5837	5177	1348	1458	23589	1036	2604	1398	136936171	3716	29.6	812	2871	33925	700	1583	902	137346951	78	3887	55.0	3887	1177	3610	195	681	455	231.55405405405406	723.6621621621622	441.2432432432432	967.8378378378378	788.5540540540541
6	7	52	3	1	2021	340600	2	1	6901	32	5837	5177	1348	1458	23589	1036	2604	1398	136936171	3716	29.6	812	2871	33925	700	1583	902	137346951	78	3887	55.0	3887	1177	3610	195	681	455	231.55405405405406	723.6621621621622	441.2432432432432	967.8378378378378	788.5540540540541
2	6	42	2	1	2020	322000	2	2	6901	32	5837	5177	1348	1458	23589	1036	2604	1398	136936171	3716	29.6	812	2871	33925	700	1583	902	137346951	78	3887	55.0	3887	1177	3610	195	681	455	231.55405405405406	723.6621621621622	441.2432432432432	967.8378378378378	788.5540540540541
5	5	43	2	1	2021	275200	2	1	6901	32	5837	5177	1348	1458	23589	1036	2604	1398	136936171	3716	29.6	812	2871	33925	700	1583	902	137346951	78	3887	55.0	3887	1177	3610	195	681	455	231.55405405405406	723.6621621621622	441.2432432432432	967.8378378378378	788.5540540540541
4	7	52	2	1	2019	300560	2	1	6901	32	5837	5177	1348	1458	23589	1036	2604	1398	136936171	3716	29.6	812	2871	33925	700	1583	902	137346951	78	3887	55.0	3887	1177	3610	195	681	455	231.55405405405406	723.6621621621622	441.2432432432432	967.8378378378378	788.5540540540541
4	7	40	2	1	2021	250000	2	1	6901	32	5837	5177	1348	1458	23589	1036	2604	1398	136936171	3716	29.6	812	2871	33925	700	1583	902	137346951	78	3887	55.0	3887	1177	3610	195	681	455	231.55405405405406	723.6621621621622	441.2432432432432	967.8378378378378	788.5540540540541
1	5	32	1	1	2021	212875	2	1	6901	32	5837	5177	1348	1458	23589	1036	2604	1398	136936171	3716	29.6	812	2871	33925	700	1583	902	137346951	78	3887	55.0	3887	1177	3610	195	681	455	231.55405405405406	723.6621621621622	441.2432432432432	967.8378378378378	788.5540540540541
5	5	29	1	1	2021	216050	2	1	6901	32	5837	5177	1348	1458	23589	1036	2604	1398	136936171	3716	29.6	812	2871	33925	700	1583	902	137346951	78	3887	55.0	3887	1177	3610	195	681	455	231.55405405405406	723.6621621621622	441.2432432432432	967.8378378378378	788.5540540540541
2	7	29	1	1	2021	195750	2	1	6901	32	5837	5177	1348	1458	23589	1036	2604	1398	136936171	3716	29.6	812	2871	33925	700	1583	902	137346951	78	3887	55.0	3887	1177	3610	195	681	455	231.55405405405406	723.6621621621622	441.2432432432432	967.8378378378378	788.5540540540541
4	5	45	2	1	2021	281250	2	1	6901	32	5837	5177	1348	1458	23589	1036	2604	1398	136936171	3716	29.6	812	2871	33925	700	1583	902	137346951	78	3887	55.0	3887	1177	3610	195	681	455	231.55405405405406	723.6621621621622	441.2432432432432	967.8378378378378	788.5540540540541
4	5	43	2	1	2021	268750	2	1	6901	32	5837	5177	1348	1458	23589	1036	2604	1398	136936171	3716	29.6	812	2871	33925	700	1583	902	137346951	78	3887	55.0	3887	1177	3610	195	681	455	231.55405405405406	723.6621621621622	441.2432432432432	967.8378378378378	788.5540540540541
2	7	66	3	1	2021	333300	2	1	6901	32	5837	5177	1348	1458	23589	1036	2604	1398	136936171	3716	29.6	812	2871	33925	700	1583	902	137346951	78	3887	55.0	3887	1177	3610	195	681	455	231.55405405405406	723.6621621621622	441.2432432432432	967.8378378378378	788.5540540540541
7	7	29	1	1	2021	231130	2	1	6901	32	5837	5177	1348	1458	23589	1036	2604	1398	136936171	3716	29.6	812	2871	33925	700	1583	902	137346951	78	3887	55.0	3887	1177	3610	195	681	455	231.55405405405406	723.6621621621622	441.2432432432432	967.8378378378378	788.5540540540541
5	8	33	1	1	2018	285000	2	2	6901	32	5837	5177	1348	1458	23589	1036	2604	1398	136936171	3716	29.6	812	2871	33925	700	1583	902	137346951	78	3887	55.0	3887	1177	3610	195	681	455	231.55405405405406	723.6621621621622	441.2432432432432	967.8378378378378	788.5540540540541
5	5	45	2	1	2021	288000	2	1	6901	32	5837	5177	1348	1458	23589	1036	2604	1398	136936171	3716	29.6	812	2871	33925	700	1583	902	137346951	78	3887	55.0	3887	1177	3610	195	681	455	231.55405405405406	723.6621621621622	441.2432432432432	967.8378378378378	788.5540540540541
4	5	69	3	1	2021	368350	2	1	6901	32	5837	5177	1348	1458	23589	1036	2604	1398	136936171	3716	29.6	812	2871	33925	700	1583	902	137346951	78	3887	55.0	3887	1177	3610	195	681	455	231.55405405405406	723.6621621621622	441.2432432432432	967.8378378378378	788.5540540540541
4	7	29	1	1	2021	207350	2	1	6901	32	5837	5177	1348	1458	23589	1036	2604	1398	136936171	3716	29.6	812	2871	33925	700	1583	902	137346951	78	3887	55.0	3887	1177	3610	195	681	455	231.55405405405406	723.6621621621622	441.2432432432432	967.8378378378378	788.5540540540541
2	5	43	2	1	2021	255850	2	1	6901	32	5837	5177	1348	1458	23589	1036	2604	1398	136936171	3716	29.6	812	2871	33925	700	1583	902	137346951	78	3887	55.0	3887	1177	3610	195	681	455	231.55405405405406	723.6621621621622	441.2432432432432	967.8378378378378	788.5540540540541
6	7	92	4	1	2021	478400	2	1	6901	32	5837	5177	1348	1458	23589	1036	2604	1398	136936171	3716	29.6	812	2871	33925	700	1583	902	137346951	78	3887	55.0	3887	1177	3610	195	681	455	231.55405405405406	723.6621621621622	441.2432432432432	967.8378378378378	788.5540540540541
7	7	107	4	1	2021	587430	2	1	6901	32	5837	5177	1348	1458	23589	1036	2604	1398	136936171	3716	29.6	812	2871	33925	700	1583	902	137346951	78	3887	55.0	3887	1177	3610	195	681	455	231.55405405405406	723.6621621621622	441.2432432432432	967.8378378378378	788.5540540540541
2	7	107	4	1	2021	535000	2	1	6901	32	5837	5177	1348	1458	23589	1036	2604	1398	136936171	3716	29.6	812	2871	33925	700	1583	902	137346951	78	3887	55.0	3887	1177	3610	195	681	455	231.55405405405406	723.6621621621622	441.2432432432432	967.8378378378378	788.5540540540541
5	7	92	4	1	2021	469200	2	1	6901	32	5837	5177	1348	1458	23589	1036	2604	1398	136936171	3716	29.6	812	2871	33925	700	1583	902	137346951	78	3887	55.0	3887	1177	3610	195	681	455	231.55405405405406	723.6621621621622	441.2432432432432	967.8378378378378	788.5540540540541
3	7	79	3	1	2019	424625	2	1	6901	32	5837	5177	1348	1458	23589	1036	2604	1398	136936171	3716	29.6	812	2871	33925	700	1583	902	137346951	78	3887	55.0	3887	1177	3610	195	681	455	231.55405405405406	723.6621621621622	441.2432432432432	967.8378378378378	788.5540540540541
4	7	110	5	1	2021	550000	2	1	6901	32	5837	5177	1348	1458	23589	1036	2604	1398	136936171	3716	29.6	812	2871	33925	700	1583	902	137346951	78	3887	55.0	3887	1177	3610	195	681	455	231.55405405405406	723.6621621621622	441.2432432432432	967.8378378378378	788.5540540540541
7	7	92	4	1	2021	487600	2	1	6901	32	5837	5177	1348	1458	23589	1036	2604	1398	136936171	3716	29.6	812	2871	33925	700	1583	902	137346951	78	3887	55.0	3887	1177	3610	195	681	455	231.55405405405406	723.6621621621622	441.2432432432432	967.8378378378378	788.5540540540541
2	5	91	4	1	2021	439200	2	1	6901	32	5837	5177	1348	1458	23589	1036	2604	1398	136936171	3716	29.6	812	2871	33925	700	1583	902	137346951	78	3887	55.0	3887	1177	3610	195	681	455	231.55405405405406	723.6621621621622	441.2432432432432	967.8378378378378	788.5540540540541
7	7	110	5	1	2021	581900	2	1	6901	32	5837	5177	1348	1458	23589	1036	2604	1398	136936171	3716	29.6	812	2871	33925	700	1583	902	137346951	78	3887	55.0	3887	1177	3610	195	681	455	231.55405405405406	723.6621621621622	441.2432432432432	967.8378378378378	788.5540540540541
5	5	91	4	1	2021	466650	2	1	6901	32	5837	5177	1348	1458	23589	1036	2604	1398	136936171	3716	29.6	812	2871	33925	700	1583	902	137346951	78	3887	55.0	3887	1177	3610	195	681	455	231.55405405405406	723.6621621621622	441.2432432432432	967.8378378378378	788.5540540540541
2	7	92	4	1	2021	441600	2	1	6901	32	5837	5177	1348	1458	23589	1036	2604	1398	136936171	3716	29.6	812	2871	33925	700	1583	902	137346951	78	3887	55.0	3887	1177	3610	195	681	455	231.55405405405406	723.6621621621622	441.2432432432432	967.8378378378378	788.5540540540541
4	7	92	4	1	2021	460000	2	1	6901	32	5837	5177	1348	1458	23589	1036	2604	1398	136936171	3716	29.6	812	2871	33925	700	1583	902	137346951	78	3887	55.0	3887	1177	3610	195	681	455	231.55405405405406	723.6621621621622	441.2432432432432	967.8378378378378	788.5540540540541
4	5	91	4	1	2021	457500	2	1	6901	32	5837	5177	1348	1458	23589	1036	2604	1398	136936171	3716	29.6	812	2871	33925	700	1583	902	137346951	78	3887	55.0	3887	1177	3610	195	681	455	231.55405405405406	723.6621621621622	441.2432432432432	967.8378378378378	788.5540540540541
6	7	107	4	1	2021	577800	2	1	6901	32	5837	5177	1348	1458	23589	1036	2604	1398	136936171	3716	29.6	812	2871	33925	700	1583	902	137346951	78	3887	55.0	3887	1177	3610	195	681	455	231.55405405405406	723.6621621621622	441.2432432432432	967.8378378378378	788.5540540540541
2	5	69	3	1	2021	350975	2	1	6901	32	5837	5177	1348	1458	23589	1036	2604	1398	136936171	3716	29.6	812	2871	33925	700	1583	902	137346951	78	3887	55.0	3887	1177	3610	195	681	455	231.55405405405406	723.6621621621622	441.2432432432432	967.8378378378378	788.5540540540541
6	7	77	3	1	2019	408813	2	1	6901	32	5837	5177	1348	1458	23589	1036	2604	1398	136936171	3716	29.6	812	2871	33925	700	1583	902	137346951	78	3887	55.0	3887	1177	3610	195	681	455	231.55405405405406	723.6621621621622	441.2432432432432	967.8378378378378	788.5540540540541
2	7	78	4	1	2021	376800	2	1	6901	32	5837	5177	1348	1458	23589	1036	2604	1398	136936171	3716	29.6	812	2871	33925	700	1583	902	137346951	78	3887	55.0	3887	1177	3610	195	681	455	231.55405405405406	723.6621621621622	441.2432432432432	967.8378378378378	788.5540540540541
6	7	110	5	1	2021	572000	2	1	6901	32	5837	5177	1348	1458	23589	1036	2604	1398	136936171	3716	29.6	812	2871	33925	700	1583	902	137346951	78	3887	55.0	3887	1177	3610	195	681	455	231.55405405405406	723.6621621621622	441.2432432432432	967.8378378378378	788.5540540540541
3	7	107	4	1	2021	545700	2	1	6901	32	5837	5177	1348	1458	23589	1036	2604	1398	136936171	3716	29.6	812	2871	33925	700	1583	902	137346951	78	3887	55.0	3887	1177	3610	195	681	455	231.55405405405406	723.6621621621622	441.2432432432432	967.8378378378378	788.5540540540541
2	4	114	4	1	2009	659000	5	2	5563	41	4847	3993	886	1058	23045	808	2628	1125	115766700	3009	33.5	1206	1764	35384	463	1620	699	115716447	211	3273	60.9	3257	13647	2597	280	388	1218	101.17543859649123	1048.864406779661	1093.135593220339	1196.2033898305085	1360.322033898305
5	5	68	3	1	2012	465000	4	2	5563	41	4847	3993	886	1058	23045	808	2628	1125	115766700	3009	33.5	1206	1764	35384	463	1620	699	115716447	211	3273	60.9	3257	13647	2597	280	388	1218	101.17543859649123	1048.864406779661	1093.135593220339	1196.2033898305085	1360.322033898305
2	4	114	4	1	2009	659000	5	2	5563	41	4847	3993	886	1058	23045	808	2628	1125	115766700	3009	33.5	1206	1764	35384	463	1620	699	115716447	211	3273	60.9	3257	13647	2597	280	388	1218	101.17543859649123	1048.864406779661	1093.135593220339	1196.2033898305085	1360.322033898305
4	4	114.9	4	1	1981	620000	6	1	5563	41	4847	3993	886	1058	23045	808	2628	1125	115766700	3009	33.5	1206	1764	35384	463	1620	699	115716447	211	3273	60.9	3257	13647	2597	280	388	1218	101.17543859649123	1048.864406779661	1093.135593220339	1196.2033898305085	1360.322033898305
3	6	76	3	1	1987	339000	4	1	5563	41	4847	3993	886	1058	23045	808	2628	1125	115766700	3009	33.5	1206	1764	35384	463	1620	699	115716447	211	3273	60.9	3257	13647	2597	280	388	1218	101.17543859649123	1048.864406779661	1093.135593220339	1196.2033898305085	1360.322033898305
3	6	76	3	1	1987	339000	4	1	5563	41	4847	3993	886	1058	23045	808	2628	1125	115766700	3009	33.5	1206	1764	35384	463	1620	699	115716447	211	3273	60.9	3257	13647	2597	280	388	1218	101.17543859649123	1048.864406779661	1093.135593220339	1196.2033898305085	1360.322033898305
2	7	54	2	1	1984	247000	6	1	5563	41	4847	3993	886	1058	23045	808	2628	1125	115766700	3009	33.5	1206	1764	35384	463	1620	699	115716447	211	3273	60.9	3257	13647	2597	280	388	1218	101.17543859649123	1048.864406779661	1093.135593220339	1196.2033898305085	1360.322033898305
1	5	85	3	1	1983	418700	6	1	5563	41	4847	3993	886	1058	23045	808	2628	1125	115766700	3009	33.5	1206	1764	35384	463	1620	699	115716447	211	3273	60.9	3257	13647	2597	280	388	1218	101.17543859649123	1048.864406779661	1093.135593220339	1196.2033898305085	1360.322033898305
1	5	60	2	1	2012	324500	3	2	5563	41	4847	3993	886	1058	23045	808	2628	1125	115766700	3009	33.5	1206	1764	35384	463	1620	699	115716447	211	3273	60.9	3257	13647	2597	280	388	1218	101.17543859649123	1048.864406779661	1093.135593220339	1196.2033898305085	1360.322033898305
3	4	52	2	1	1987	245000	5	1	5563	41	4847	3993	886	1058	23045	808	2628	1125	115766700	3009	33.5	1206	1764	35384	463	1620	699	115716447	211	3273	60.9	3257	13647	2597	280	388	1218	101.17543859649123	1048.864406779661	1093.135593220339	1196.2033898305085	1360.322033898305
2	4	69	3	1	2012	458000	4	2	5563	41	4847	3993	886	1058	23045	808	2628	1125	115766700	3009	33.5	1206	1764	35384	463	1620	699	115716447	211	3273	60.9	3257	13647	2597	280	388	1218	101.17543859649123	1048.864406779661	1093.135593220339	1196.2033898305085	1360.322033898305
2	5	55	2	1	1981	270000	6	1	5563	41	4847	3993	886	1058	23045	808	2628	1125	115766700	3009	33.5	1206	1764	35384	463	1620	699	115716447	211	3273	60.9	3257	13647	2597	280	388	1218	101.17543859649123	1048.864406779661	1093.135593220339	1196.2033898305085	1360.322033898305
3	6	78	3	1	2010	460000	4	2	5563	41	4847	3993	886	1058	23045	808	2628	1125	115766700	3009	33.5	1206	1764	35384	463	1620	699	115716447	211	3273	60.9	3257	13647	2597	280	388	1218	101.17543859649123	1048.864406779661	1093.135593220339	1196.2033898305085	1360.322033898305
2	4	33	1	1	1981	200000	6	1	5563	41	4847	3993	886	1058	23045	808	2628	1125	115766700	3009	33.5	1206	1764	35384	463	1620	699	115716447	211	3273	60.9	3257	13647	2597	280	388	1218	101.17543859649123	1048.864406779661	1093.135593220339	1196.2033898305085	1360.322033898305
1	4	52	2	1	1987	242000	5	1	5563	41	4847	3993	886	1058	23045	808	2628	1125	115766700	3009	33.5	1206	1764	35384	463	1620	699	115716447	211	3273	60.9	3257	13647	2597	280	388	1218	101.17543859649123	1048.864406779661	1093.135593220339	1196.2033898305085	1360.322033898305
1	5	70	3	1	2013	412000	1	2	5563	41	4847	3993	886	1058	23045	808	2628	1125	115766700	3009	33.5	1206	1764	35384	463	1620	699	115716447	211	3273	60.9	3257	13647	2597	280	388	1218	101.17543859649123	1048.864406779661	1093.135593220339	1196.2033898305085	1360.322033898305
3	3	95	4	1	1984	477000	6	1	5563	41	4847	3993	886	1058	23045	808	2628	1125	115766700	3009	33.5	1206	1764	35384	463	1620	699	115716447	211	3273	60.9	3257	13647	2597	280	388	1218	101.17543859649123	1048.864406779661	1093.135593220339	1196.2033898305085	1360.322033898305
5	5	68	3	1	2012	456000	4	2	5563	41	4847	3993	886	1058	23045	808	2628	1125	115766700	3009	33.5	1206	1764	35384	463	1620	699	115716447	211	3273	60.9	3257	13647	2597	280	388	1218	101.17543859649123	1048.864406779661	1093.135593220339	1196.2033898305085	1360.322033898305
2	4	33	1	1	1981	225000	5	1	5563	41	4847	3993	886	1058	23045	808	2628	1125	115766700	3009	33.5	1206	1764	35384	463	1620	699	115716447	211	3273	60.9	3257	13647	2597	280	388	1218	101.17543859649123	1048.864406779661	1093.135593220339	1196.2033898305085	1360.322033898305
2	4	71	3	1	1987	306000	5	1	5563	41	4847	3993	886	1058	23045	808	2628	1125	115766700	3009	33.5	1206	1764	35384	463	1620	699	115716447	211	3273	60.9	3257	13647	2597	280	388	1218	101.17543859649123	1048.864406779661	1093.135593220339	1196.2033898305085	1360.322033898305
3	5	96	4	1	1986	362000	6	1	5563	41	4847	3993	886	1058	23045	808	2628	1125	115766700	3009	33.5	1206	1764	35384	463	1620	699	115716447	211	3273	60.9	3257	13647	2597	280	388	1218	101.17543859649123	1048.864406779661	1093.135593220339	1196.2033898305085	1360.322033898305
3	7	72	3	1	2012	415000	3	1	5563	41	4847	3993	886	1058	23045	808	2628	1125	115766700	3009	33.5	1206	1764	35384	463	1620	699	115716447	211	3273	60.9	3257	13647	2597	280	388	1218	101.17543859649123	1048.864406779661	1093.135593220339	1196.2033898305085	1360.322033898305
4	5	89	4	1	1986	478000	6	1	5563	41	4847	3993	886	1058	23045	808	2628	1125	115766700	3009	33.5	1206	1764	35384	463	1620	699	115716447	211	3273	60.9	3257	13647	2597	280	388	1218	101.17543859649123	1048.864406779661	1093.135593220339	1196.2033898305085	1360.322033898305
5	5	98	3	1	2013	619000	1	2	5563	41	4847	3993	886	1058	23045	808	2628	1125	115766700	3009	33.5	1206	1764	35384	463	1620	699	115716447	211	3273	60.9	3257	13647	2597	280	388	1218	101.17543859649123	1048.864406779661	1093.135593220339	1196.2033898305085	1360.322033898305
2	5	99	4	1	1983	405000	6	1	5563	41	4847	3993	886	1058	23045	808	2628	1125	115766700	3009	33.5	1206	1764	35384	463	1620	699	115716447	211	3273	60.9	3257	13647	2597	280	388	1218	101.17543859649123	1048.864406779661	1093.135593220339	1196.2033898305085	1360.322033898305
4	5	45	2	1	1987	225000	5	1	5563	41	4847	3993	886	1058	23045	808	2628	1125	115766700	3009	33.5	1206	1764	35384	463	1620	699	115716447	211	3273	60.9	3257	13647	2597	280	388	1218	101.17543859649123	1048.864406779661	1093.135593220339	1196.2033898305085	1360.322033898305
1	5	54	2	1	1981	230000	6	1	5563	41	4847	3993	886	1058	23045	808	2628	1125	115766700	3009	33.5	1206	1764	35384	463	1620	699	115716447	211	3273	60.9	3257	13647	2597	280	388	1218	101.17543859649123	1048.864406779661	1093.135593220339	1196.2033898305085	1360.322033898305
5	8	45	2	1	2019	249650	3	1	5563	41	4847	3993	886	1058	23045	808	2628	1125	115766700	3009	33.5	1206	1764	35384	463	1620	699	115716447	211	3273	60.9	3257	13647	2597	280	388	1218	101.17543859649123	1048.864406779661	1093.135593220339	1196.2033898305085	1360.322033898305
2	5	67	3	1	2013	439000	1	2	5563	41	4847	3993	886	1058	23045	808	2628	1125	115766700	3009	33.5	1206	1764	35384	463	1620	699	115716447	211	3273	60.9	3257	13647	2597	280	388	1218	101.17543859649123	1048.864406779661	1093.135593220339	1196.2033898305085	1360.322033898305
1	6	50	2	1	2011	285000	4	2	5563	41	4847	3993	886	1058	23045	808	2628	1125	115766700	3009	33.5	1206	1764	35384	463	1620	699	115716447	211	3273	60.9	3257	13647	2597	280	388	1218	101.17543859649123	1048.864406779661	1093.135593220339	1196.2033898305085	1360.322033898305
1	5	57	2	1	1986	278000	6	1	5563	41	4847	3993	886	1058	23045	808	2628	1125	115766700	3009	33.5	1206	1764	35384	463	1620	699	115716447	211	3273	60.9	3257	13647	2597	280	388	1218	101.17543859649123	1048.864406779661	1093.135593220339	1196.2033898305085	1360.322033898305
1	3	25	1	1	1960	175000	7	2	10199	40	8945	7797	1902	2540	24401	1382	5089	2517	241008221	6300	31.6	2872	3257	29294	1378	3366	1578	236518166	401	6756	49.7	6584	1927	5780	475	698	1890	100.11475409836065	181.55737704918033	699.3770491803278	1197.1967213114754	1020.5737704918033
3	4	51	2	1	1965	168000	3	1	10199	40	8945	7797	1902	2540	24401	1382	5089	2517	241008221	6300	31.6	2872	3257	29294	1378	3366	1578	236518166	401	6756	49.7	6584	1927	5780	475	698	1890	100.11475409836065	181.55737704918033	699.3770491803278	1197.1967213114754	1020.5737704918033
2	2	51	3	1	1974	258000	5	2	10199	40	8945	7797	1902	2540	24401	1382	5089	2517	241008221	6300	31.6	2872	3257	29294	1378	3366	1578	236518166	401	6756	49.7	6584	1927	5780	475	698	1890	100.11475409836065	181.55737704918033	699.3770491803278	1197.1967213114754	1020.5737704918033
3	5	51	2	1	1965	174000	3	1	10199	40	8945	7797	1902	2540	24401	1382	5089	2517	241008221	6300	31.6	2872	3257	29294	1378	3366	1578	236518166	401	6756	49.7	6584	1927	5780	475	698	1890	100.11475409836065	181.55737704918033	699.3770491803278	1197.1967213114754	1020.5737704918033
1	4	27	1	1	1962	208000	3	2	10199	40	8945	7797	1902	2540	24401	1382	5089	2517	241008221	6300	31.6	2872	3257	29294	1378	3366	1578	236518166	401	6756	49.7	6584	1927	5780	475	698	1890	100.11475409836065	181.55737704918033	699.3770491803278	1197.1967213114754	1020.5737704918033
2	3	34	1	1	1957	229000	5	2	10199	40	8945	7797	1902	2540	24401	1382	5089	2517	241008221	6300	31.6	2872	3257	29294	1378	3366	1578	236518166	401	6756	49.7	6584	1927	5780	475	698	1890	100.11475409836065	181.55737704918033	699.3770491803278	1197.1967213114754	1020.5737704918033
2	5	51	2	1	1965	174000	3	1	10199	40	8945	7797	1902	2540	24401	1382	5089	2517	241008221	6300	31.6	2872	3257	29294	1378	3366	1578	236518166	401	6756	49.7	6584	1927	5780	475	698	1890	100.11475409836065	181.55737704918033	699.3770491803278	1197.1967213114754	1020.5737704918033
2	4	51	2	1	1965	189000	3	1	10199	40	8945	7797	1902	2540	24401	1382	5089	2517	241008221	6300	31.6	2872	3257	29294	1378	3366	1578	236518166	401	6756	49.7	6584	1927	5780	475	698	1890	100.11475409836065	181.55737704918033	699.3770491803278	1197.1967213114754	1020.5737704918033
1	3	34.3	1	1	1959	236000	5	2	10199	40	8945	7797	1902	2540	24401	1382	5089	2517	241008221	6300	31.6	2872	3257	29294	1378	3366	1578	236518166	401	6756	49.7	6584	1927	5780	475	698	1890	100.11475409836065	181.55737704918033	699.3770491803278	1197.1967213114754	1020.5737704918033
2	4	141.5	4	1	1994	525000	4	2	10199	40	8945	7797	1902	2540	24401	1382	5089	2517	241008221	6300	31.6	2872	3257	29294	1378	3366	1578	236518166	401	6756	49.7	6584	1927	5780	475	698	1890	100.11475409836065	181.55737704918033	699.3770491803278	1197.1967213114754	1020.5737704918033
1	3	34.3	1	1	1959	236000	5	2	10199	40	8945	7797	1902	2540	24401	1382	5089	2517	241008221	6300	31.6	2872	3257	29294	1378	3366	1578	236518166	401	6756	49.7	6584	1927	5780	475	698	1890	100.11475409836065	181.55737704918033	699.3770491803278	1197.1967213114754	1020.5737704918033
2	3	39	2	1	1960	225000	5	2	10199	40	8945	7797	1902	2540	24401	1382	5089	2517	241008221	6300	31.6	2872	3257	29294	1378	3366	1578	236518166	401	6756	49.7	6584	1927	5780	475	698	1890	100.11475409836065	181.55737704918033	699.3770491803278	1197.1967213114754	1020.5737704918033
3	3	54	2	1	1957	268000	4	2	10199	40	8945	7797	1902	2540	24401	1382	5089	2517	241008221	6300	31.6	2872	3257	29294	1378	3366	1578	236518166	401	6756	49.7	6584	1927	5780	475	698	1890	100.11475409836065	181.55737704918033	699.3770491803278	1197.1967213114754	1020.5737704918033
3	3	47.5	2	1	1962	272000	6	2	10199	40	8945	7797	1902	2540	24401	1382	5089	2517	241008221	6300	31.6	2872	3257	29294	1378	3366	1578	236518166	401	6756	49.7	6584	1927	5780	475	698	1890	100.11475409836065	181.55737704918033	699.3770491803278	1197.1967213114754	1020.5737704918033
1	3	46	2	1	1961	245000	6	2	10199	40	8945	7797	1902	2540	24401	1382	5089	2517	241008221	6300	31.6	2872	3257	29294	1378	3366	1578	236518166	401	6756	49.7	6584	1927	5780	475	698	1890	100.11475409836065	181.55737704918033	699.3770491803278	1197.1967213114754	1020.5737704918033
1	3	51	2	1	1964	249000	5	2	10199	40	8945	7797	1902	2540	24401	1382	5089	2517	241008221	6300	31.6	2872	3257	29294	1378	3366	1578	236518166	401	6756	49.7	6584	1927	5780	475	698	1890	100.11475409836065	181.55737704918033	699.3770491803278	1197.1967213114754	1020.5737704918033
4	4	60.5	2	1	1959	295000	5	2	10199	40	8945	7797	1902	2540	24401	1382	5089	2517	241008221	6300	31.6	2872	3257	29294	1378	3366	1578	236518166	401	6756	49.7	6584	1927	5780	475	698	1890	100.11475409836065	181.55737704918033	699.3770491803278	1197.1967213114754	1020.5737704918033
2	3	61	2	1	1974	275000	5	2	10199	40	8945	7797	1902	2540	24401	1382	5089	2517	241008221	6300	31.6	2872	3257	29294	1378	3366	1578	236518166	401	6756	49.7	6584	1927	5780	475	698	1890	100.11475409836065	181.55737704918033	699.3770491803278	1197.1967213114754	1020.5737704918033
4	4	66	3	1	1961	390000	5	2	10199	40	8945	7797	1902	2540	24401	1382	5089	2517	241008221	6300	31.6	2872	3257	29294	1378	3366	1578	236518166	401	6756	49.7	6584	1927	5780	475	698	1890	100.11475409836065	181.55737704918033	699.3770491803278	1197.1967213114754	1020.5737704918033
4	4	53	2	1	1954	277000	5	2	10199	40	8945	7797	1902	2540	24401	1382	5089	2517	241008221	6300	31.6	2872	3257	29294	1378	3366	1578	236518166	401	6756	49.7	6584	1927	5780	475	698	1890	100.11475409836065	181.55737704918033	699.3770491803278	1197.1967213114754	1020.5737704918033
2	4	31	1	1	1958	205000	4	2	10199	40	8945	7797	1902	2540	24401	1382	5089	2517	241008221	6300	31.6	2872	3257	29294	1378	3366	1578	236518166	401	6756	49.7	6584	1927	5780	475	698	1890	100.11475409836065	181.55737704918033	699.3770491803278	1197.1967213114754	1020.5737704918033
2	3	37	2	1	1963	222000	5	1	10199	40	8945	7797	1902	2540	24401	1382	5089	2517	241008221	6300	31.6	2872	3257	29294	1378	3366	1578	236518166	401	6756	49.7	6584	1927	5780	475	698	1890	100.11475409836065	181.55737704918033	699.3770491803278	1197.1967213114754	1020.5737704918033
3	3	28	1	1	1964	202000	7	2	10199	40	8945	7797	1902	2540	24401	1382	5089	2517	241008221	6300	31.6	2872	3257	29294	1378	3366	1578	236518166	401	6756	49.7	6584	1927	5780	475	698	1890	100.11475409836065	181.55737704918033	699.3770491803278	1197.1967213114754	1020.5737704918033
3	4	27	1	1	1962	192000	3	2	10199	40	8945	7797	1902	2540	24401	1382	5089	2517	241008221	6300	31.6	2872	3257	29294	1378	3366	1578	236518166	401	6756	49.7	6584	1927	5780	475	698	1890	100.11475409836065	181.55737704918033	699.3770491803278	1197.1967213114754	1020.5737704918033
5	5	39	1	1	1991	207000	6	1	10199	40	8945	7797	1902	2540	24401	1382	5089	2517	241008221	6300	31.6	2872	3257	29294	1378	3366	1578	236518166	401	6756	49.7	6584	1927	5780	475	698	1890	100.11475409836065	181.55737704918033	699.3770491803278	1197.1967213114754	1020.5737704918033
1	4	60	2	1	1957	205000	5	2	10199	40	8945	7797	1902	2540	24401	1382	5089	2517	241008221	6300	31.6	2872	3257	29294	1378	3366	1578	236518166	401	6756	49.7	6584	1927	5780	475	698	1890	100.11475409836065	181.55737704918033	699.3770491803278	1197.1967213114754	1020.5737704918033
3	4	28	1	1	1960	175000	5	2	10199	40	8945	7797	1902	2540	24401	1382	5089	2517	241008221	6300	31.6	2872	3257	29294	1378	3366	1578	236518166	401	6756	49.7	6584	1927	5780	475	698	1890	100.11475409836065	181.55737704918033	699.3770491803278	1197.1967213114754	1020.5737704918033
3	3	28	1	1	1957	189000	7	2	10199	40	8945	7797	1902	2540	24401	1382	5089	2517	241008221	6300	31.6	2872	3257	29294	1378	3366	1578	236518166	401	6756	49.7	6584	1927	5780	475	698	1890	100.11475409836065	181.55737704918033	699.3770491803278	1197.1967213114754	1020.5737704918033
2	3	33	1	1	1985	194000	4	1	10199	40	8945	7797	1902	2540	24401	1382	5089	2517	241008221	6300	31.6	2872	3257	29294	1378	3366	1578	236518166	401	6756	49.7	6584	1927	5780	475	698	1890	100.11475409836065	181.55737704918033	699.3770491803278	1197.1967213114754	1020.5737704918033
3	3	27	1	1	1957	155000	7	2	10199	40	8945	7797	1902	2540	24401	1382	5089	2517	241008221	6300	31.6	2872	3257	29294	1378	3366	1578	236518166	401	6756	49.7	6584	1927	5780	475	698	1890	100.11475409836065	181.55737704918033	699.3770491803278	1197.1967213114754	1020.5737704918033
2	3	52	2	1	1985	210000	4	1	10199	40	8945	7797	1902	2540	24401	1382	5089	2517	241008221	6300	31.6	2872	3257	29294	1378	3366	1578	236518166	401	6756	49.7	6584	1927	5780	475	698	1890	100.11475409836065	181.55737704918033	699.3770491803278	1197.1967213114754	1020.5737704918033
3	3	49	2	1	1956	261500	4	2	10199	40	8945	7797	1902	2540	24401	1382	5089	2517	241008221	6300	31.6	2872	3257	29294	1378	3366	1578	236518166	401	6756	49.7	6584	1927	5780	475	698	1890	100.11475409836065	181.55737704918033	699.3770491803278	1197.1967213114754	1020.5737704918033
1	4	51	2	1	1965	172000	3	1	10199	40	8945	7797	1902	2540	24401	1382	5089	2517	241008221	6300	31.6	2872	3257	29294	1378	3366	1578	236518166	401	6756	49.7	6584	1927	5780	475	698	1890	100.11475409836065	181.55737704918033	699.3770491803278	1197.1967213114754	1020.5737704918033
2	3	34	1	1	1957	235000	5	2	10199	40	8945	7797	1902	2540	24401	1382	5089	2517	241008221	6300	31.6	2872	3257	29294	1378	3366	1578	236518166	401	6756	49.7	6584	1927	5780	475	698	1890	100.11475409836065	181.55737704918033	699.3770491803278	1197.1967213114754	1020.5737704918033
3	4	27	1	1	1962	205000	6	2	10199	40	8945	7797	1902	2540	24401	1382	5089	2517	241008221	6300	31.6	2872	3257	29294	1378	3366	1578	236518166	401	6756	49.7	6584	1927	5780	475	698	1890	100.11475409836065	181.55737704918033	699.3770491803278	1197.1967213114754	1020.5737704918033
2	3	24	1	1	1966	170000	5	2	10199	40	8945	7797	1902	2540	24401	1382	5089	2517	241008221	6300	31.6	2872	3257	29294	1378	3366	1578	236518166	401	6756	49.7	6584	1927	5780	475	698	1890	100.11475409836065	181.55737704918033	699.3770491803278	1197.1967213114754	1020.5737704918033
1	3	26	1	1	1962	194000	5	2	10199	40	8945	7797	1902	2540	24401	1382	5089	2517	241008221	6300	31.6	2872	3257	29294	1378	3366	1578	236518166	401	6756	49.7	6584	1927	5780	475	698	1890	100.11475409836065	181.55737704918033	699.3770491803278	1197.1967213114754	1020.5737704918033
3	4	46	2	1	1961	236000	4	2	10199	40	8945	7797	1902	2540	24401	1382	5089	2517	241008221	6300	31.6	2872	3257	29294	1378	3366	1578	236518166	401	6756	49.7	6584	1927	5780	475	698	1890	100.11475409836065	181.55737704918033	699.3770491803278	1197.1967213114754	1020.5737704918033
3	3	50	2	1	1964	255000	7	2	10199	40	8945	7797	1902	2540	24401	1382	5089	2517	241008221	6300	31.6	2872	3257	29294	1378	3366	1578	236518166	401	6756	49.7	6584	1927	5780	475	698	1890	100.11475409836065	181.55737704918033	699.3770491803278	1197.1967213114754	1020.5737704918033
2	3	39	2	1	1961	242000	5	2	10199	40	8945	7797	1902	2540	24401	1382	5089	2517	241008221	6300	31.6	2872	3257	29294	1378	3366	1578	236518166	401	6756	49.7	6584	1927	5780	475	698	1890	100.11475409836065	181.55737704918033	699.3770491803278	1197.1967213114754	1020.5737704918033
3	3	54	2	1	1984	260000	4	2	10199	40	8945	7797	1902	2540	24401	1382	5089	2517	241008221	6300	31.6	2872	3257	29294	1378	3366	1578	236518166	401	6756	49.7	6584	1927	5780	475	698	1890	100.11475409836065	181.55737704918033	699.3770491803278	1197.1967213114754	1020.5737704918033
3	4	41	2	1	1963	184000	6	2	10199	40	8945	7797	1902	2540	24401	1382	5089	2517	241008221	6300	31.6	2872	3257	29294	1378	3366	1578	236518166	401	6756	49.7	6584	1927	5780	475	698	1890	100.11475409836065	181.55737704918033	699.3770491803278	1197.1967213114754	1020.5737704918033
3	3	41	2	1	1960	208000	4	2	10199	40	8945	7797	1902	2540	24401	1382	5089	2517	241008221	6300	31.6	2872	3257	29294	1378	3366	1578	236518166	401	6756	49.7	6584	1927	5780	475	698	1890	100.11475409836065	181.55737704918033	699.3770491803278	1197.1967213114754	1020.5737704918033
1	4	46	2	1	1963	258000	4	2	10199	40	8945	7797	1902	2540	24401	1382	5089	2517	241008221	6300	31.6	2872	3257	29294	1378	3366	1578	236518166	401	6756	49.7	6584	1927	5780	475	698	1890	100.11475409836065	181.55737704918033	699.3770491803278	1197.1967213114754	1020.5737704918033
2	3	31	2	1	1961	218000	5	2	10199	40	8945	7797	1902	2540	24401	1382	5089	2517	241008221	6300	31.6	2872	3257	29294	1378	3366	1578	236518166	401	6756	49.7	6584	1927	5780	475	698	1890	100.11475409836065	181.55737704918033	699.3770491803278	1197.1967213114754	1020.5737704918033
1	3	27	1	1	1961	202000	5	2	10199	40	8945	7797	1902	2540	24401	1382	5089	2517	241008221	6300	31.6	2872	3257	29294	1378	3366	1578	236518166	401	6756	49.7	6584	1927	5780	475	698	1890	100.11475409836065	181.55737704918033	699.3770491803278	1197.1967213114754	1020.5737704918033
3	3	32	1	1	1966	185000	5	1	10199	40	8945	7797	1902	2540	24401	1382	5089	2517	241008221	6300	31.6	2872	3257	29294	1378	3366	1578	236518166	401	6756	49.7	6584	1927	5780	475	698	1890	100.11475409836065	181.55737704918033	699.3770491803278	1197.1967213114754	1020.5737704918033
2	4	35	2	1	1963	187000	6	2	10199	40	8945	7797	1902	2540	24401	1382	5089	2517	241008221	6300	31.6	2872	3257	29294	1378	3366	1578	236518166	401	6756	49.7	6584	1927	5780	475	698	1890	100.11475409836065	181.55737704918033	699.3770491803278	1197.1967213114754	1020.5737704918033
2	4	29	1	1	1962	213000	6	2	10199	40	8945	7797	1902	2540	24401	1382	5089	2517	241008221	6300	31.6	2872	3257	29294	1378	3366	1578	236518166	401	6756	49.7	6584	1927	5780	475	698	1890	100.11475409836065	181.55737704918033	699.3770491803278	1197.1967213114754	1020.5737704918033
3	3	29	1	1	1966	203000	5	1	10199	40	8945	7797	1902	2540	24401	1382	5089	2517	241008221	6300	31.6	2872	3257	29294	1378	3366	1578	236518166	401	6756	49.7	6584	1927	5780	475	698	1890	100.11475409836065	181.55737704918033	699.3770491803278	1197.1967213114754	1020.5737704918033
3	4	32	1	1	1966	200000	5	1	10199	40	8945	7797	1902	2540	24401	1382	5089	2517	241008221	6300	31.6	2872	3257	29294	1378	3366	1578	236518166	401	6756	49.7	6584	1927	5780	475	698	1890	100.11475409836065	181.55737704918033	699.3770491803278	1197.1967213114754	1020.5737704918033
1	3	29	1	1	1961	184600	6	2	10199	40	8945	7797	1902	2540	24401	1382	5089	2517	241008221	6300	31.6	2872	3257	29294	1378	3366	1578	236518166	401	6756	49.7	6584	1927	5780	475	698	1890	100.11475409836065	181.55737704918033	699.3770491803278	1197.1967213114754	1020.5737704918033
1	3	53	2	1	1957	265000	5	2	10199	40	8945	7797	1902	2540	24401	1382	5089	2517	241008221	6300	31.6	2872	3257	29294	1378	3366	1578	236518166	401	6756	49.7	6584	1927	5780	475	698	1890	100.11475409836065	181.55737704918033	699.3770491803278	1197.1967213114754	1020.5737704918033
1	3	42	2	1	1961	237000	4	2	10199	40	8945	7797	1902	2540	24401	1382	5089	2517	241008221	6300	31.6	2872	3257	29294	1378	3366	1578	236518166	401	6756	49.7	6584	1927	5780	475	698	1890	100.11475409836065	181.55737704918033	699.3770491803278	1197.1967213114754	1020.5737704918033
1	4	27	1	1	1962	207500	3	2	10199	40	8945	7797	1902	2540	24401	1382	5089	2517	241008221	6300	31.6	2872	3257	29294	1378	3366	1578	236518166	401	6756	49.7	6584	1927	5780	475	698	1890	100.11475409836065	181.55737704918033	699.3770491803278	1197.1967213114754	1020.5737704918033
1	4	23	1	1	1969	194000	6	2	10199	40	8945	7797	1902	2540	24401	1382	5089	2517	241008221	6300	31.6	2872	3257	29294	1378	3366	1578	236518166	401	6756	49.7	6584	1927	5780	475	698	1890	100.11475409836065	181.55737704918033	699.3770491803278	1197.1967213114754	1020.5737704918033
1	4	37	2	1	1958	240000	6	2	10199	40	8945	7797	1902	2540	24401	1382	5089	2517	241008221	6300	31.6	2872	3257	29294	1378	3366	1578	236518166	401	6756	49.7	6584	1927	5780	475	698	1890	100.11475409836065	181.55737704918033	699.3770491803278	1197.1967213114754	1020.5737704918033
3	4	35	2	1	1963	220000	5	2	10199	40	8945	7797	1902	2540	24401	1382	5089	2517	241008221	6300	31.6	2872	3257	29294	1378	3366	1578	236518166	401	6756	49.7	6584	1927	5780	475	698	1890	100.11475409836065	181.55737704918033	699.3770491803278	1197.1967213114754	1020.5737704918033
2	4	29	1	1	1963	207000	4	2	10199	40	8945	7797	1902	2540	24401	1382	5089	2517	241008221	6300	31.6	2872	3257	29294	1378	3366	1578	236518166	401	6756	49.7	6584	1927	5780	475	698	1890	100.11475409836065	181.55737704918033	699.3770491803278	1197.1967213114754	1020.5737704918033
2	4	37	2	1	1958	227500	6	2	10199	40	8945	7797	1902	2540	24401	1382	5089	2517	241008221	6300	31.6	2872	3257	29294	1378	3366	1578	236518166	401	6756	49.7	6584	1927	5780	475	698	1890	100.11475409836065	181.55737704918033	699.3770491803278	1197.1967213114754	1020.5737704918033
1	3	24	1	1	1959	125000	5	1	10199	40	8945	7797	1902	2540	24401	1382	5089	2517	241008221	6300	31.6	2872	3257	29294	1378	3366	1578	236518166	401	6756	49.7	6584	1927	5780	475	698	1890	100.11475409836065	181.55737704918033	699.3770491803278	1197.1967213114754	1020.5737704918033
4	4	51	2	1	1965	157500	3	1	10199	40	8945	7797	1902	2540	24401	1382	5089	2517	241008221	6300	31.6	2872	3257	29294	1378	3366	1578	236518166	401	6756	49.7	6584	1927	5780	475	698	1890	100.11475409836065	181.55737704918033	699.3770491803278	1197.1967213114754	1020.5737704918033
3	4	51	2	1	1965	175000	3	1	10199	40	8945	7797	1902	2540	24401	1382	5089	2517	241008221	6300	31.6	2872	3257	29294	1378	3366	1578	236518166	401	6756	49.7	6584	1927	5780	475	698	1890	100.11475409836065	181.55737704918033	699.3770491803278	1197.1967213114754	1020.5737704918033
4	4	65	3	1	1961	365500	4	2	10199	40	8945	7797	1902	2540	24401	1382	5089	2517	241008221	6300	31.6	2872	3257	29294	1378	3366	1578	236518166	401	6756	49.7	6584	1927	5780	475	698	1890	100.11475409836065	181.55737704918033	699.3770491803278	1197.1967213114754	1020.5737704918033
2	4	62	3	1	1966	259000	5	2	10199	40	8945	7797	1902	2540	24401	1382	5089	2517	241008221	6300	31.6	2872	3257	29294	1378	3366	1578	236518166	401	6756	49.7	6584	1927	5780	475	698	1890	100.11475409836065	181.55737704918033	699.3770491803278	1197.1967213114754	1020.5737704918033
1	4	52	2	1	1960	276000	6	2	10199	40	8945	7797	1902	2540	24401	1382	5089	2517	241008221	6300	31.6	2872	3257	29294	1378	3366	1578	236518166	401	6756	49.7	6584	1927	5780	475	698	1890	100.11475409836065	181.55737704918033	699.3770491803278	1197.1967213114754	1020.5737704918033
1	3	59	3	1	1958	325000	5	1	10199	40	8945	7797	1902	2540	24401	1382	5089	2517	241008221	6300	31.6	2872	3257	29294	1378	3366	1578	236518166	401	6756	49.7	6584	1927	5780	475	698	1890	100.11475409836065	181.55737704918033	699.3770491803278	1197.1967213114754	1020.5737704918033
3	4	50	3	1	1958	291000	4	2	10199	40	8945	7797	1902	2540	24401	1382	5089	2517	241008221	6300	31.6	2872	3257	29294	1378	3366	1578	236518166	401	6756	49.7	6584	1927	5780	475	698	1890	100.11475409836065	181.55737704918033	699.3770491803278	1197.1967213114754	1020.5737704918033
1	3	106	4	1	1974	449500	5	2	10199	40	8945	7797	1902	2540	24401	1382	5089	2517	241008221	6300	31.6	2872	3257	29294	1378	3366	1578	236518166	401	6756	49.7	6584	1927	5780	475	698	1890	100.11475409836065	181.55737704918033	699.3770491803278	1197.1967213114754	1020.5737704918033
2	4	63	3	1	1969	296000	6	2	10199	40	8945	7797	1902	2540	24401	1382	5089	2517	241008221	6300	31.6	2872	3257	29294	1378	3366	1578	236518166	401	6756	49.7	6584	1927	5780	475	698	1890	100.11475409836065	181.55737704918033	699.3770491803278	1197.1967213114754	1020.5737704918033
3	3	75	3	1	1964	380000	5	2	10199	40	8945	7797	1902	2540	24401	1382	5089	2517	241008221	6300	31.6	2872	3257	29294	1378	3366	1578	236518166	401	6756	49.7	6584	1927	5780	475	698	1890	100.11475409836065	181.55737704918033	699.3770491803278	1197.1967213114754	1020.5737704918033
1	4	60	3	1	1964	325000	5	2	10199	40	8945	7797	1902	2540	24401	1382	5089	2517	241008221	6300	31.6	2872	3257	29294	1378	3366	1578	236518166	401	6756	49.7	6584	1927	5780	475	698	1890	100.11475409836065	181.55737704918033	699.3770491803278	1197.1967213114754	1020.5737704918033
4	4	62	3	1	1961	357000	4	2	10199	40	8945	7797	1902	2540	24401	1382	5089	2517	241008221	6300	31.6	2872	3257	29294	1378	3366	1578	236518166	401	6756	49.7	6584	1927	5780	475	698	1890	100.11475409836065	181.55737704918033	699.3770491803278	1197.1967213114754	1020.5737704918033
3	4	84	3	1	1957	345000	5	2	10199	40	8945	7797	1902	2540	24401	1382	5089	2517	241008221	6300	31.6	2872	3257	29294	1378	3366	1578	236518166	401	6756	49.7	6584	1927	5780	475	698	1890	100.11475409836065	181.55737704918033	699.3770491803278	1197.1967213114754	1020.5737704918033
1	4	65	3	1	1962	308000	6	2	10199	40	8945	7797	1902	2540	24401	1382	5089	2517	241008221	6300	31.6	2872	3257	29294	1378	3366	1578	236518166	401	6756	49.7	6584	1927	5780	475	698	1890	100.11475409836065	181.55737704918033	699.3770491803278	1197.1967213114754	1020.5737704918033
1	3	45	2	1	1957	240000	6	2	10199	40	8945	7797	1902	2540	24401	1382	5089	2517	241008221	6300	31.6	2872	3257	29294	1378	3366	1578	236518166	401	6756	49.7	6584	1927	5780	475	698	1890	100.11475409836065	181.55737704918033	699.3770491803278	1197.1967213114754	1020.5737704918033
3	3	61	3	1	1959	323000	6	2	10199	40	8945	7797	1902	2540	24401	1382	5089	2517	241008221	6300	31.6	2872	3257	29294	1378	3366	1578	236518166	401	6756	49.7	6584	1927	5780	475	698	1890	100.11475409836065	181.55737704918033	699.3770491803278	1197.1967213114754	1020.5737704918033
1	4	62	3	1	1961	356000	4	2	10199	40	8945	7797	1902	2540	24401	1382	5089	2517	241008221	6300	31.6	2872	3257	29294	1378	3366	1578	236518166	401	6756	49.7	6584	1927	5780	475	698	1890	100.11475409836065	181.55737704918033	699.3770491803278	1197.1967213114754	1020.5737704918033
3	3	67	3	1	1961	345000	4	2	10199	40	8945	7797	1902	2540	24401	1382	5089	2517	241008221	6300	31.6	2872	3257	29294	1378	3366	1578	236518166	401	6756	49.7	6584	1927	5780	475	698	1890	100.11475409836065	181.55737704918033	699.3770491803278	1197.1967213114754	1020.5737704918033
3	4	67	3	1	1959	351000	4	2	10199	40	8945	7797	1902	2540	24401	1382	5089	2517	241008221	6300	31.6	2872	3257	29294	1378	3366	1578	236518166	401	6756	49.7	6584	1927	5780	475	698	1890	100.11475409836065	181.55737704918033	699.3770491803278	1197.1967213114754	1020.5737704918033
1	2	51	3	1	1974	227000	5	2	10199	40	8945	7797	1902	2540	24401	1382	5089	2517	241008221	6300	31.6	2872	3257	29294	1378	3366	1578	236518166	401	6756	49.7	6584	1927	5780	475	698	1890	100.11475409836065	181.55737704918033	699.3770491803278	1197.1967213114754	1020.5737704918033
3	3	85	4	1	1957	437000	6	2	10199	40	8945	7797	1902	2540	24401	1382	5089	2517	241008221	6300	31.6	2872	3257	29294	1378	3366	1578	236518166	401	6756	49.7	6584	1927	5780	475	698	1890	100.11475409836065	181.55737704918033	699.3770491803278	1197.1967213114754	1020.5737704918033
2	3	42	2	1	1956	220000	5	2	10199	40	8945	7797	1902	2540	24401	1382	5089	2517	241008221	6300	31.6	2872	3257	29294	1378	3366	1578	236518166	401	6756	49.7	6584	1927	5780	475	698	1890	100.11475409836065	181.55737704918033	699.3770491803278	1197.1967213114754	1020.5737704918033
4	4	43	2	1	1957	218449	5	2	10199	40	8945	7797	1902	2540	24401	1382	5089	2517	241008221	6300	31.6	2872	3257	29294	1378	3366	1578	236518166	401	6756	49.7	6584	1927	5780	475	698	1890	100.11475409836065	181.55737704918033	699.3770491803278	1197.1967213114754	1020.5737704918033
4	4	70	3	1	1980	346000	3	2	10199	40	8945	7797	1902	2540	24401	1382	5089	2517	241008221	6300	31.6	2872	3257	29294	1378	3366	1578	236518166	401	6756	49.7	6584	1927	5780	475	698	1890	100.11475409836065	181.55737704918033	699.3770491803278	1197.1967213114754	1020.5737704918033
3	3	87	3	1	1958	428000	4	2	10199	40	8945	7797	1902	2540	24401	1382	5089	2517	241008221	6300	31.6	2872	3257	29294	1378	3366	1578	236518166	401	6756	49.7	6584	1927	5780	475	698	1890	100.11475409836065	181.55737704918033	699.3770491803278	1197.1967213114754	1020.5737704918033
3	3	46	2	1	1960	220000	5	2	10199	40	8945	7797	1902	2540	24401	1382	5089	2517	241008221	6300	31.6	2872	3257	29294	1378	3366	1578	236518166	401	6756	49.7	6584	1927	5780	475	698	1890	100.11475409836065	181.55737704918033	699.3770491803278	1197.1967213114754	1020.5737704918033
3	4	71	3	1	1963	276000	6	2	10199	40	8945	7797	1902	2540	24401	1382	5089	2517	241008221	6300	31.6	2872	3257	29294	1378	3366	1578	236518166	401	6756	49.7	6584	1927	5780	475	698	1890	100.11475409836065	181.55737704918033	699.3770491803278	1197.1967213114754	1020.5737704918033
4	4	69	3	1	1962	368000	5	1	10199	40	8945	7797	1902	2540	24401	1382	5089	2517	241008221	6300	31.6	2872	3257	29294	1378	3366	1578	236518166	401	6756	49.7	6584	1927	5780	475	698	1890	100.11475409836065	181.55737704918033	699.3770491803278	1197.1967213114754	1020.5737704918033
3	5	62	3	1	1966	260000	5	2	10199	40	8945	7797	1902	2540	24401	1382	5089	2517	241008221	6300	31.6	2872	3257	29294	1378	3366	1578	236518166	401	6756	49.7	6584	1927	5780	475	698	1890	100.11475409836065	181.55737704918033	699.3770491803278	1197.1967213114754	1020.5737704918033
3	5	69	3	1	2001	320000	7	1	10199	40	8945	7797	1902	2540	24401	1382	5089	2517	241008221	6300	31.6	2872	3257	29294	1378	3366	1578	236518166	401	6756	49.7	6584	1927	5780	475	698	1890	100.11475409836065	181.55737704918033	699.3770491803278	1197.1967213114754	1020.5737704918033
3	4	72	3	1	1970	272000	4	2	10199	40	8945	7797	1902	2540	24401	1382	5089	2517	241008221	6300	31.6	2872	3257	29294	1378	3366	1578	236518166	401	6756	49.7	6584	1927	5780	475	698	1890	100.11475409836065	181.55737704918033	699.3770491803278	1197.1967213114754	1020.5737704918033
2	3	41	2	1	1961	225000	6	2	10199	40	8945	7797	1902	2540	24401	1382	5089	2517	241008221	6300	31.6	2872	3257	29294	1378	3366	1578	236518166	401	6756	49.7	6584	1927	5780	475	698	1890	100.11475409836065	181.55737704918033	699.3770491803278	1197.1967213114754	1020.5737704918033
3	4	62	3	1	1969	296000	7	2	10199	40	8945	7797	1902	2540	24401	1382	5089	2517	241008221	6300	31.6	2872	3257	29294	1378	3366	1578	236518166	401	6756	49.7	6584	1927	5780	475	698	1890	100.11475409836065	181.55737704918033	699.3770491803278	1197.1967213114754	1020.5737704918033
2	3	41	2	1	1960	185000	4	2	10199	40	8945	7797	1902	2540	24401	1382	5089	2517	241008221	6300	31.6	2872	3257	29294	1378	3366	1578	236518166	401	6756	49.7	6584	1927	5780	475	698	1890	100.11475409836065	181.55737704918033	699.3770491803278	1197.1967213114754	1020.5737704918033
1	3	41	2	1	1962	192000	6	2	10199	40	8945	7797	1902	2540	24401	1382	5089	2517	241008221	6300	31.6	2872	3257	29294	1378	3366	1578	236518166	401	6756	49.7	6584	1927	5780	475	698	1890	100.11475409836065	181.55737704918033	699.3770491803278	1197.1967213114754	1020.5737704918033
3	4	67	3	1	1962	360000	6	2	10199	40	8945	7797	1902	2540	24401	1382	5089	2517	241008221	6300	31.6	2872	3257	29294	1378	3366	1578	236518166	401	6756	49.7	6584	1927	5780	475	698	1890	100.11475409836065	181.55737704918033	699.3770491803278	1197.1967213114754	1020.5737704918033
2	3	63	3	1	1960	335000	6	2	10199	40	8945	7797	1902	2540	24401	1382	5089	2517	241008221	6300	31.6	2872	3257	29294	1378	3366	1578	236518166	401	6756	49.7	6584	1927	5780	475	698	1890	100.11475409836065	181.55737704918033	699.3770491803278	1197.1967213114754	1020.5737704918033
1	4	50	2	1	1957	239000	4	2	10199	40	8945	7797	1902	2540	24401	1382	5089	2517	241008221	6300	31.6	2872	3257	29294	1378	3366	1578	236518166	401	6756	49.7	6584	1927	5780	475	698	1890	100.11475409836065	181.55737704918033	699.3770491803278	1197.1967213114754	1020.5737704918033
1	3	56	2	1	1955	254000	7	2	10199	40	8945	7797	1902	2540	24401	1382	5089	2517	241008221	6300	31.6	2872	3257	29294	1378	3366	1578	236518166	401	6756	49.7	6584	1927	5780	475	698	1890	100.11475409836065	181.55737704918033	699.3770491803278	1197.1967213114754	1020.5737704918033
1	3	58	3	1	1957	287000	4	2	10199	40	8945	7797	1902	2540	24401	1382	5089	2517	241008221	6300	31.6	2872	3257	29294	1378	3366	1578	236518166	401	6756	49.7	6584	1927	5780	475	698	1890	100.11475409836065	181.55737704918033	699.3770491803278	1197.1967213114754	1020.5737704918033
3	3	45	2	1	1957	243000	6	2	10199	40	8945	7797	1902	2540	24401	1382	5089	2517	241008221	6300	31.6	2872	3257	29294	1378	3366	1578	236518166	401	6756	49.7	6584	1927	5780	475	698	1890	100.11475409836065	181.55737704918033	699.3770491803278	1197.1967213114754	1020.5737704918033
3	4	54	2	1	1954	295000	4	2	10199	40	8945	7797	1902	2540	24401	1382	5089	2517	241008221	6300	31.6	2872	3257	29294	1378	3366	1578	236518166	401	6756	49.7	6584	1927	5780	475	698	1890	100.11475409836065	181.55737704918033	699.3770491803278	1197.1967213114754	1020.5737704918033
3	3	109	4	1	1961	550000	4	2	10199	40	8945	7797	1902	2540	24401	1382	5089	2517	241008221	6300	31.6	2872	3257	29294	1378	3366	1578	236518166	401	6756	49.7	6584	1927	5780	475	698	1890	100.11475409836065	181.55737704918033	699.3770491803278	1197.1967213114754	1020.5737704918033
3	3	113	5	1	1960	430000	7	2	10199	40	8945	7797	1902	2540	24401	1382	5089	2517	241008221	6300	31.6	2872	3257	29294	1378	3366	1578	236518166	401	6756	49.7	6584	1927	5780	475	698	1890	100.11475409836065	181.55737704918033	699.3770491803278	1197.1967213114754	1020.5737704918033
3	3	80	4	1	1960	335000	5	2	10199	40	8945	7797	1902	2540	24401	1382	5089	2517	241008221	6300	31.6	2872	3257	29294	1378	3366	1578	236518166	401	6756	49.7	6584	1927	5780	475	698	1890	100.11475409836065	181.55737704918033	699.3770491803278	1197.1967213114754	1020.5737704918033
3	3	111	5	1	1965	590000	5	2	10199	40	8945	7797	1902	2540	24401	1382	5089	2517	241008221	6300	31.6	2872	3257	29294	1378	3366	1578	236518166	401	6756	49.7	6584	1927	5780	475	698	1890	100.11475409836065	181.55737704918033	699.3770491803278	1197.1967213114754	1020.5737704918033
3	3	85	4	1	1958	430000	5	2	10199	40	8945	7797	1902	2540	24401	1382	5089	2517	241008221	6300	31.6	2872	3257	29294	1378	3366	1578	236518166	401	6756	49.7	6584	1927	5780	475	698	1890	100.11475409836065	181.55737704918033	699.3770491803278	1197.1967213114754	1020.5737704918033
2	4	105	4	1	1960	518000	6	2	10199	40	8945	7797	1902	2540	24401	1382	5089	2517	241008221	6300	31.6	2872	3257	29294	1378	3366	1578	236518166	401	6756	49.7	6584	1927	5780	475	698	1890	100.11475409836065	181.55737704918033	699.3770491803278	1197.1967213114754	1020.5737704918033
3	3	89	4	1	1960	325000	7	2	10199	40	8945	7797	1902	2540	24401	1382	5089	2517	241008221	6300	31.6	2872	3257	29294	1378	3366	1578	236518166	401	6756	49.7	6584	1927	5780	475	698	1890	100.11475409836065	181.55737704918033	699.3770491803278	1197.1967213114754	1020.5737704918033
1	3	87	4	1	1979	347000	3	2	10199	40	8945	7797	1902	2540	24401	1382	5089	2517	241008221	6300	31.6	2872	3257	29294	1378	3366	1578	236518166	401	6756	49.7	6584	1927	5780	475	698	1890	100.11475409836065	181.55737704918033	699.3770491803278	1197.1967213114754	1020.5737704918033
1	3	111	2	1	1965	540000	5	2	10199	40	8945	7797	1902	2540	24401	1382	5089	2517	241008221	6300	31.6	2872	3257	29294	1378	3366	1578	236518166	401	6756	49.7	6584	1927	5780	475	698	1890	100.11475409836065	181.55737704918033	699.3770491803278	1197.1967213114754	1020.5737704918033
1	2	161	6	1	1972	620000	7	2	10199	40	8945	7797	1902	2540	24401	1382	5089	2517	241008221	6300	31.6	2872	3257	29294	1378	3366	1578	236518166	401	6756	49.7	6584	1927	5780	475	698	1890	100.11475409836065	181.55737704918033	699.3770491803278	1197.1967213114754	1020.5737704918033
3	3	118	2	1	1961	470000	5	2	10199	40	8945	7797	1902	2540	24401	1382	5089	2517	241008221	6300	31.6	2872	3257	29294	1378	3366	1578	236518166	401	6756	49.7	6584	1927	5780	475	698	1890	100.11475409836065	181.55737704918033	699.3770491803278	1197.1967213114754	1020.5737704918033
3	4	115	4	1	1963	537200	5	1	10199	40	8945	7797	1902	2540	24401	1382	5089	2517	241008221	6300	31.6	2872	3257	29294	1378	3366	1578	236518166	401	6756	49.7	6584	1927	5780	475	698	1890	100.11475409836065	181.55737704918033	699.3770491803278	1197.1967213114754	1020.5737704918033
2	3	80	4	1	1974	277000	6	2	10199	40	8945	7797	1902	2540	24401	1382	5089	2517	241008221	6300	31.6	2872	3257	29294	1378	3366	1578	236518166	401	6756	49.7	6584	1927	5780	475	698	1890	100.11475409836065	181.55737704918033	699.3770491803278	1197.1967213114754	1020.5737704918033
3	4	91	4	1	1958	420000	6	2	10199	40	8945	7797	1902	2540	24401	1382	5089	2517	241008221	6300	31.6	2872	3257	29294	1378	3366	1578	236518166	401	6756	49.7	6584	1927	5780	475	698	1890	100.11475409836065	181.55737704918033	699.3770491803278	1197.1967213114754	1020.5737704918033
6	8	83.5	3	1	2019	598200	3	2	8818	44	7366	6486	1201	2648	27900	1084	3256	3044	305867074	4798	38.9	2461	2189	39047	748	2083	1952	305406016	386	5407	70.2	5157	2316	4080	295	624	2335	129.77083333333334	340.125	418.0833333333333	368.25	1119.7083333333333
5	8	82	3	1	2019	589000	3	2	8818	44	7366	6486	1201	2648	27900	1084	3256	3044	305867074	4798	38.9	2461	2189	39047	748	2083	1952	305406016	386	5407	70.2	5157	2316	4080	295	624	2335	129.77083333333334	340.125	418.0833333333333	368.25	1119.7083333333333
4	5	50.5	2	1	1992	260511	4	1	8818	44	7366	6486	1201	2648	27900	1084	3256	3044	305867074	4798	38.9	2461	2189	39047	748	2083	1952	305406016	386	5407	70.2	5157	2316	4080	295	624	2335	129.77083333333334	340.125	418.0833333333333	368.25	1119.7083333333333
4	8	80	3	1	2019	577400	3	2	8818	44	7366	6486	1201	2648	27900	1084	3256	3044	305867074	4798	38.9	2461	2189	39047	748	2083	1952	305406016	386	5407	70.2	5157	2316	4080	295	624	2335	129.77083333333334	340.125	418.0833333333333	368.25	1119.7083333333333
3	8	83.5	3	1	2019	563700	3	2	8818	44	7366	6486	1201	2648	27900	1084	3256	3044	305867074	4798	38.9	2461	2189	39047	748	2083	1952	305406016	386	5407	70.2	5157	2316	4080	295	624	2335	129.77083333333334	340.125	418.0833333333333	368.25	1119.7083333333333
6	8	80	3	1	2019	585900	3	2	8818	44	7366	6486	1201	2648	27900	1084	3256	3044	305867074	4798	38.9	2461	2189	39047	748	2083	1952	305406016	386	5407	70.2	5157	2316	4080	295	624	2335	129.77083333333334	340.125	418.0833333333333	368.25	1119.7083333333333
5	8	82	3	1	2019	589000	3	2	8818	44	7366	6486	1201	2648	27900	1084	3256	3044	305867074	4798	38.9	2461	2189	39047	748	2083	1952	305406016	386	5407	70.2	5157	2316	4080	295	624	2335	129.77083333333334	340.125	418.0833333333333	368.25	1119.7083333333333
4	5	50.5	2	1	1992	260511	4	1	8818	44	7366	6486	1201	2648	27900	1084	3256	3044	305867074	4798	38.9	2461	2189	39047	748	2083	1952	305406016	386	5407	70.2	5157	2316	4080	295	624	2335	129.77083333333334	340.125	418.0833333333333	368.25	1119.7083333333333
3	8	82	3	1	2019	565900	3	2	8818	44	7366	6486	1201	2648	27900	1084	3256	3044	305867074	4798	38.9	2461	2189	39047	748	2083	1952	305406016	386	5407	70.2	5157	2316	4080	295	624	2335	129.77083333333334	340.125	418.0833333333333	368.25	1119.7083333333333
2	8	83.5	3	1	2019	541200	3	2	8818	44	7366	6486	1201	2648	27900	1084	3256	3044	305867074	4798	38.9	2461	2189	39047	748	2083	1952	305406016	386	5407	70.2	5157	2316	4080	295	624	2335	129.77083333333334	340.125	418.0833333333333	368.25	1119.7083333333333
5	8	80	3	1	2019	574600	3	2	8818	44	7366	6486	1201	2648	27900	1084	3256	3044	305867074	4798	38.9	2461	2189	39047	748	2083	1952	305406016	386	5407	70.2	5157	2316	4080	295	624	2335	129.77083333333334	340.125	418.0833333333333	368.25	1119.7083333333333
3	3	120	6	1	1961	735000	4	2	8818	44	7366	6486	1201	2648	27900	1084	3256	3044	305867074	4798	38.9	2461	2189	39047	748	2083	1952	305406016	386	5407	70.2	5157	2316	4080	295	624	2335	129.77083333333334	340.125	418.0833333333333	368.25	1119.7083333333333
3	3	46	2	1	1952	298000	6	2	8818	44	7366	6486	1201	2648	27900	1084	3256	3044	305867074	4798	38.9	2461	2189	39047	748	2083	1952	305406016	386	5407	70.2	5157	2316	4080	295	624	2335	129.77083333333334	340.125	418.0833333333333	368.25	1119.7083333333333
2	5	83	3	1	1955	547000	6	2	8818	44	7366	6486	1201	2648	27900	1084	3256	3044	305867074	4798	38.9	2461	2189	39047	748	2083	1952	305406016	386	5407	70.2	5157	2316	4080	295	624	2335	129.77083333333334	340.125	418.0833333333333	368.25	1119.7083333333333
2	8	63.5	2	1	1938	430000	5	2	8818	44	7366	6486	1201	2648	27900	1084	3256	3044	305867074	4798	38.9	2461	2189	39047	748	2083	1952	305406016	386	5407	70.2	5157	2316	4080	295	624	2335	129.77083333333334	340.125	418.0833333333333	368.25	1119.7083333333333
2	5	83	3	1	1955	547000	6	2	8818	44	7366	6486	1201	2648	27900	1084	3256	3044	305867074	4798	38.9	2461	2189	39047	748	2083	1952	305406016	386	5407	70.2	5157	2316	4080	295	624	2335	129.77083333333334	340.125	418.0833333333333	368.25	1119.7083333333333
4	5	77	3	1	1988	459000	6	1	8818	44	7366	6486	1201	2648	27900	1084	3256	3044	305867074	4798	38.9	2461	2189	39047	748	2083	1952	305406016	386	5407	70.2	5157	2316	4080	295	624	2335	129.77083333333334	340.125	418.0833333333333	368.25	1119.7083333333333
1	6	79	4	1	1953	364000	5	2	8818	44	7366	6486	1201	2648	27900	1084	3256	3044	305867074	4798	38.9	2461	2189	39047	748	2083	1952	305406016	386	5407	70.2	5157	2316	4080	295	624	2335	129.77083333333334	340.125	418.0833333333333	368.25	1119.7083333333333
2	6	68	3	1	1937	479000	5	2	8818	44	7366	6486	1201	2648	27900	1084	3256	3044	305867074	4798	38.9	2461	2189	39047	748	2083	1952	305406016	386	5407	70.2	5157	2316	4080	295	624	2335	129.77083333333334	340.125	418.0833333333333	368.25	1119.7083333333333
5	6	83	4	1	1939	405000	5	2	8818	44	7366	6486	1201	2648	27900	1084	3256	3044	305867074	4798	38.9	2461	2189	39047	748	2083	1952	305406016	386	5407	70.2	5157	2316	4080	295	624	2335	129.77083333333334	340.125	418.0833333333333	368.25	1119.7083333333333
1	2	67.5	2	1	1952	459000	4	2	8818	44	7366	6486	1201	2648	27900	1084	3256	3044	305867074	4798	38.9	2461	2189	39047	748	2083	1952	305406016	386	5407	70.2	5157	2316	4080	295	624	2335	129.77083333333334	340.125	418.0833333333333	368.25	1119.7083333333333
4	5	84	3	1	1938	440000	5	2	8818	44	7366	6486	1201	2648	27900	1084	3256	3044	305867074	4798	38.9	2461	2189	39047	748	2083	1952	305406016	386	5407	70.2	5157	2316	4080	295	624	2335	129.77083333333334	340.125	418.0833333333333	368.25	1119.7083333333333
3	4	47	2	1	1954	335000	5	2	8818	44	7366	6486	1201	2648	27900	1084	3256	3044	305867074	4798	38.9	2461	2189	39047	748	2083	1952	305406016	386	5407	70.2	5157	2316	4080	295	624	2335	129.77083333333334	340.125	418.0833333333333	368.25	1119.7083333333333
4	5	79	3	1	1949	481000	6	2	8818	44	7366	6486	1201	2648	27900	1084	3256	3044	305867074	4798	38.9	2461	2189	39047	748	2083	1952	305406016	386	5407	70.2	5157	2316	4080	295	624	2335	129.77083333333334	340.125	418.0833333333333	368.25	1119.7083333333333
2	5	77	3	1	1988	420000	6	1	8818	44	7366	6486	1201	2648	27900	1084	3256	3044	305867074	4798	38.9	2461	2189	39047	748	2083	1952	305406016	386	5407	70.2	5157	2316	4080	295	624	2335	129.77083333333334	340.125	418.0833333333333	368.25	1119.7083333333333
3	5	59	2	1	1954	371000	5	2	8818	44	7366	6486	1201	2648	27900	1084	3256	3044	305867074	4798	38.9	2461	2189	39047	748	2083	1952	305406016	386	5407	70.2	5157	2316	4080	295	624	2335	129.77083333333334	340.125	418.0833333333333	368.25	1119.7083333333333
4	4	59	2	1	1954	395000	5	2	8818	44	7366	6486	1201	2648	27900	1084	3256	3044	305867074	4798	38.9	2461	2189	39047	748	2083	1952	305406016	386	5407	70.2	5157	2316	4080	295	624	2335	129.77083333333334	340.125	418.0833333333333	368.25	1119.7083333333333
4	7	62	3	1	1954	365000	4	2	8818	44	7366	6486	1201	2648	27900	1084	3256	3044	305867074	4798	38.9	2461	2189	39047	748	2083	1952	305406016	386	5407	70.2	5157	2316	4080	295	624	2335	129.77083333333334	340.125	418.0833333333333	368.25	1119.7083333333333
1	7	77	3	1	1967	427500	4	2	8818	44	7366	6486	1201	2648	27900	1084	3256	3044	305867074	4798	38.9	2461	2189	39047	748	2083	1952	305406016	386	5407	70.2	5157	2316	4080	295	624	2335	129.77083333333334	340.125	418.0833333333333	368.25	1119.7083333333333
4	6	46	2	1	1950	325000	5	2	8818	44	7366	6486	1201	2648	27900	1084	3256	3044	305867074	4798	38.9	2461	2189	39047	748	2083	1952	305406016	386	5407	70.2	5157	2316	4080	295	624	2335	129.77083333333334	340.125	418.0833333333333	368.25	1119.7083333333333
3	6	55	2	1	1952	349000	6	2	8818	44	7366	6486	1201	2648	27900	1084	3256	3044	305867074	4798	38.9	2461	2189	39047	748	2083	1952	305406016	386	5407	70.2	5157	2316	4080	295	624	2335	129.77083333333334	340.125	418.0833333333333	368.25	1119.7083333333333
6	6	23	1	1	1951	192500	7	2	8818	44	7366	6486	1201	2648	27900	1084	3256	3044	305867074	4798	38.9	2461	2189	39047	748	2083	1952	305406016	386	5407	70.2	5157	2316	4080	295	624	2335	129.77083333333334	340.125	418.0833333333333	368.25	1119.7083333333333
1	6	24	1	1	1938	174000	5	2	8818	44	7366	6486	1201	2648	27900	1084	3256	3044	305867074	4798	38.9	2461	2189	39047	748	2083	1952	305406016	386	5407	70.2	5157	2316	4080	295	624	2335	129.77083333333334	340.125	418.0833333333333	368.25	1119.7083333333333
3	7	34	1	1	1957	265000	5	2	8818	44	7366	6486	1201	2648	27900	1084	3256	3044	305867074	4798	38.9	2461	2189	39047	748	2083	1952	305406016	386	5407	70.2	5157	2316	4080	295	624	2335	129.77083333333334	340.125	418.0833333333333	368.25	1119.7083333333333
1	6	28	1	1	1960	208000	5	2	8818	44	7366	6486	1201	2648	27900	1084	3256	3044	305867074	4798	38.9	2461	2189	39047	748	2083	1952	305406016	386	5407	70.2	5157	2316	4080	295	624	2335	129.77083333333334	340.125	418.0833333333333	368.25	1119.7083333333333
4	4	42	2	1	1939	280000	5	2	8818	44	7366	6486	1201	2648	27900	1084	3256	3044	305867074	4798	38.9	2461	2189	39047	748	2083	1952	305406016	386	5407	70.2	5157	2316	4080	295	624	2335	129.77083333333334	340.125	418.0833333333333	368.25	1119.7083333333333
5	6	50	2	1	1953	238000	5	2	8818	44	7366	6486	1201	2648	27900	1084	3256	3044	305867074	4798	38.9	2461	2189	39047	748	2083	1952	305406016	386	5407	70.2	5157	2316	4080	295	624	2335	129.77083333333334	340.125	418.0833333333333	368.25	1119.7083333333333
2	6	52	2	1	1952	351000	4	2	8818	44	7366	6486	1201	2648	27900	1084	3256	3044	305867074	4798	38.9	2461	2189	39047	748	2083	1952	305406016	386	5407	70.2	5157	2316	4080	295	624	2335	129.77083333333334	340.125	418.0833333333333	368.25	1119.7083333333333
1	6	60	2	1	1937	305000	4	2	8818	44	7366	6486	1201	2648	27900	1084	3256	3044	305867074	4798	38.9	2461	2189	39047	748	2083	1952	305406016	386	5407	70.2	5157	2316	4080	295	624	2335	129.77083333333334	340.125	418.0833333333333	368.25	1119.7083333333333
5	9	42	2	1	2019	355875	3	2	8818	44	7366	6486	1201	2648	27900	1084	3256	3044	305867074	4798	38.9	2461	2189	39047	748	2083	1952	305406016	386	5407	70.2	5157	2316	4080	295	624	2335	129.77083333333334	340.125	418.0833333333333	368.25	1119.7083333333333
4	4	83	2	1	1937	380000	6	2	8818	44	7366	6486	1201	2648	27900	1084	3256	3044	305867074	4798	38.9	2461	2189	39047	748	2083	1952	305406016	386	5407	70.2	5157	2316	4080	295	624	2335	129.77083333333334	340.125	418.0833333333333	368.25	1119.7083333333333
2	5	58	2	1	1936	415000	6	2	8818	44	7366	6486	1201	2648	27900	1084	3256	3044	305867074	4798	38.9	2461	2189	39047	748	2083	1952	305406016	386	5407	70.2	5157	2316	4080	295	624	2335	129.77083333333334	340.125	418.0833333333333	368.25	1119.7083333333333
3	6	53	2	1	1950	290000	5	2	8818	44	7366	6486	1201	2648	27900	1084	3256	3044	305867074	4798	38.9	2461	2189	39047	748	2083	1952	305406016	386	5407	70.2	5157	2316	4080	295	624	2335	129.77083333333334	340.125	418.0833333333333	368.25	1119.7083333333333
1	3	83	3	1	1935	525000	4	2	8818	44	7366	6486	1201	2648	27900	1084	3256	3044	305867074	4798	38.9	2461	2189	39047	748	2083	1952	305406016	386	5407	70.2	5157	2316	4080	295	624	2335	129.77083333333334	340.125	418.0833333333333	368.25	1119.7083333333333
2	5	82	3	1	1988	485000	6	1	8818	44	7366	6486	1201	2648	27900	1084	3256	3044	305867074	4798	38.9	2461	2189	39047	748	2083	1952	305406016	386	5407	70.2	5157	2316	4080	295	624	2335	129.77083333333334	340.125	418.0833333333333	368.25	1119.7083333333333
6	6	40	2	1	1952	289753	4	2	8818	44	7366	6486	1201	2648	27900	1084	3256	3044	305867074	4798	38.9	2461	2189	39047	748	2083	1952	305406016	386	5407	70.2	5157	2316	4080	295	624	2335	129.77083333333334	340.125	418.0833333333333	368.25	1119.7083333333333
5	6	55	2	1	1956	268295	5	2	8818	44	7366	6486	1201	2648	27900	1084	3256	3044	305867074	4798	38.9	2461	2189	39047	748	2083	1952	305406016	386	5407	70.2	5157	2316	4080	295	624	2335	129.77083333333334	340.125	418.0833333333333	368.25	1119.7083333333333
4	4	75	2	1	1940	430000	4	2	8818	44	7366	6486	1201	2648	27900	1084	3256	3044	305867074	4798	38.9	2461	2189	39047	748	2083	1952	305406016	386	5407	70.2	5157	2316	4080	295	624	2335	129.77083333333334	340.125	418.0833333333333	368.25	1119.7083333333333
2	6	77	3	1	1941	415000	5	2	8818	44	7366	6486	1201	2648	27900	1084	3256	3044	305867074	4798	38.9	2461	2189	39047	748	2083	1952	305406016	386	5407	70.2	5157	2316	4080	295	624	2335	129.77083333333334	340.125	418.0833333333333	368.25	1119.7083333333333
3	4	39	2	1	1954	265000	6	2	8818	44	7366	6486	1201	2648	27900	1084	3256	3044	305867074	4798	38.9	2461	2189	39047	748	2083	1952	305406016	386	5407	70.2	5157	2316	4080	295	624	2335	129.77083333333334	340.125	418.0833333333333	368.25	1119.7083333333333
2	4	41	2	1	1959	195000	6	2	8818	44	7366	6486	1201	2648	27900	1084	3256	3044	305867074	4798	38.9	2461	2189	39047	748	2083	1952	305406016	386	5407	70.2	5157	2316	4080	295	624	2335	129.77083333333334	340.125	418.0833333333333	368.25	1119.7083333333333
1	6	35	1	1	1937	200000	4	2	8818	44	7366	6486	1201	2648	27900	1084	3256	3044	305867074	4798	38.9	2461	2189	39047	748	2083	1952	305406016	386	5407	70.2	5157	2316	4080	295	624	2335	129.77083333333334	340.125	418.0833333333333	368.25	1119.7083333333333
3	6	42	2	1	1938	235000	7	2	8818	44	7366	6486	1201	2648	27900	1084	3256	3044	305867074	4798	38.9	2461	2189	39047	748	2083	1952	305406016	386	5407	70.2	5157	2316	4080	295	624	2335	129.77083333333334	340.125	418.0833333333333	368.25	1119.7083333333333
6	6	59	2	1	1967	425000	5	2	8818	44	7366	6486	1201	2648	27900	1084	3256	3044	305867074	4798	38.9	2461	2189	39047	748	2083	1952	305406016	386	5407	70.2	5157	2316	4080	295	624	2335	129.77083333333334	340.125	418.0833333333333	368.25	1119.7083333333333
3	4	72	2	1	1954	478000	5	2	8818	44	7366	6486	1201	2648	27900	1084	3256	3044	305867074	4798	38.9	2461	2189	39047	748	2083	1952	305406016	386	5407	70.2	5157	2316	4080	295	624	2335	129.77083333333334	340.125	418.0833333333333	368.25	1119.7083333333333
3	6	53	2	1	1950	296000	5	2	8818	44	7366	6486	1201	2648	27900	1084	3256	3044	305867074	4798	38.9	2461	2189	39047	748	2083	1952	305406016	386	5407	70.2	5157	2316	4080	295	624	2335	129.77083333333334	340.125	418.0833333333333	368.25	1119.7083333333333
1	7	22	1	1	1938	189000	4	2	8818	44	7366	6486	1201	2648	27900	1084	3256	3044	305867074	4798	38.9	2461	2189	39047	748	2083	1952	305406016	386	5407	70.2	5157	2316	4080	295	624	2335	129.77083333333334	340.125	418.0833333333333	368.25	1119.7083333333333
5	5	44	2	1	1992	255000	7	1	8818	44	7366	6486	1201	2648	27900	1084	3256	3044	305867074	4798	38.9	2461	2189	39047	748	2083	1952	305406016	386	5407	70.2	5157	2316	4080	295	624	2335	129.77083333333334	340.125	418.0833333333333	368.25	1119.7083333333333
4	4	61	2	1	1940	325000	4	2	8818	44	7366	6486	1201	2648	27900	1084	3256	3044	305867074	4798	38.9	2461	2189	39047	748	2083	1952	305406016	386	5407	70.2	5157	2316	4080	295	624	2335	129.77083333333334	340.125	418.0833333333333	368.25	1119.7083333333333
2	5	80	2	1	1936	484000	7	2	8818	44	7366	6486	1201	2648	27900	1084	3256	3044	305867074	4798	38.9	2461	2189	39047	748	2083	1952	305406016	386	5407	70.2	5157	2316	4080	295	624	2335	129.77083333333334	340.125	418.0833333333333	368.25	1119.7083333333333
1	6	57	2	1	1967	297000	4	2	8818	44	7366	6486	1201	2648	27900	1084	3256	3044	305867074	4798	38.9	2461	2189	39047	748	2083	1952	305406016	386	5407	70.2	5157	2316	4080	295	624	2335	129.77083333333334	340.125	418.0833333333333	368.25	1119.7083333333333
4	6	42	2	1	1954	280000	6	2	8818	44	7366	6486	1201	2648	27900	1084	3256	3044	305867074	4798	38.9	2461	2189	39047	748	2083	1952	305406016	386	5407	70.2	5157	2316	4080	295	624	2335	129.77083333333334	340.125	418.0833333333333	368.25	1119.7083333333333
5	6	57	3	1	1957	365000	6	2	8818	44	7366	6486	1201	2648	27900	1084	3256	3044	305867074	4798	38.9	2461	2189	39047	748	2083	1952	305406016	386	5407	70.2	5157	2316	4080	295	624	2335	129.77083333333334	340.125	418.0833333333333	368.25	1119.7083333333333
3	4	61	3	1	1956	412000	4	2	8818	44	7366	6486	1201	2648	27900	1084	3256	3044	305867074	4798	38.9	2461	2189	39047	748	2083	1952	305406016	386	5407	70.2	5157	2316	4080	295	624	2335	129.77083333333334	340.125	418.0833333333333	368.25	1119.7083333333333
3	5	103	4	1	1988	560000	6	1	8818	44	7366	6486	1201	2648	27900	1084	3256	3044	305867074	4798	38.9	2461	2189	39047	748	2083	1952	305406016	386	5407	70.2	5157	2316	4080	295	624	2335	129.77083333333334	340.125	418.0833333333333	368.25	1119.7083333333333
5	6	73	3	1	1967	497000	5	2	8818	44	7366	6486	1201	2648	27900	1084	3256	3044	305867074	4798	38.9	2461	2189	39047	748	2083	1952	305406016	386	5407	70.2	5157	2316	4080	295	624	2335	129.77083333333334	340.125	418.0833333333333	368.25	1119.7083333333333
5	5	148	5	1	1961	830000	5	2	8818	44	7366	6486	1201	2648	27900	1084	3256	3044	305867074	4798	38.9	2461	2189	39047	748	2083	1952	305406016	386	5407	70.2	5157	2316	4080	295	624	2335	129.77083333333334	340.125	418.0833333333333	368.25	1119.7083333333333
5	7	87	4	1	1955	475000	5	2	8818	44	7366	6486	1201	2648	27900	1084	3256	3044	305867074	4798	38.9	2461	2189	39047	748	2083	1952	305406016	386	5407	70.2	5157	2316	4080	295	624	2335	129.77083333333334	340.125	418.0833333333333	368.25	1119.7083333333333
2	5	114	5	1	1979	655000	5	2	8818	44	7366	6486	1201	2648	27900	1084	3256	3044	305867074	4798	38.9	2461	2189	39047	748	2083	1952	305406016	386	5407	70.2	5157	2316	4080	295	624	2335	129.77083333333334	340.125	418.0833333333333	368.25	1119.7083333333333
4	6	120	2	1	1964	725000	6	2	8818	44	7366	6486	1201	2648	27900	1084	3256	3044	305867074	4798	38.9	2461	2189	39047	748	2083	1952	305406016	386	5407	70.2	5157	2316	4080	295	624	2335	129.77083333333334	340.125	418.0833333333333	368.25	1119.7083333333333
2	3	67	3	1	1962	457000	4	2	8818	44	7366	6486	1201	2648	27900	1084	3256	3044	305867074	4798	38.9	2461	2189	39047	748	2083	1952	305406016	386	5407	70.2	5157	2316	4080	295	624	2335	129.77083333333334	340.125	418.0833333333333	368.25	1119.7083333333333
5	6	107	5	1	1939	515000	5	2	8818	44	7366	6486	1201	2648	27900	1084	3256	3044	305867074	4798	38.9	2461	2189	39047	748	2083	1952	305406016	386	5407	70.2	5157	2316	4080	295	624	2335	129.77083333333334	340.125	418.0833333333333	368.25	1119.7083333333333
6	9	92	4	1	2019	683500	3	2	8818	44	7366	6486	1201	2648	27900	1084	3256	3044	305867074	4798	38.9	2461	2189	39047	748	2083	1952	305406016	386	5407	70.2	5157	2316	4080	295	624	2335	129.77083333333334	340.125	418.0833333333333	368.25	1119.7083333333333
1	6	99	5	1	1954	609000	4	2	8818	44	7366	6486	1201	2648	27900	1084	3256	3044	305867074	4798	38.9	2461	2189	39047	748	2083	1952	305406016	386	5407	70.2	5157	2316	4080	295	624	2335	129.77083333333334	340.125	418.0833333333333	368.25	1119.7083333333333
1	6	98	5	1	1956	612100	6	2	8818	44	7366	6486	1201	2648	27900	1084	3256	3044	305867074	4798	38.9	2461	2189	39047	748	2083	1952	305406016	386	5407	70.2	5157	2316	4080	295	624	2335	129.77083333333334	340.125	418.0833333333333	368.25	1119.7083333333333
1	2	122	5	1	1980	670000	2	2	8818	44	7366	6486	1201	2648	27900	1084	3256	3044	305867074	4798	38.9	2461	2189	39047	748	2083	1952	305406016	386	5407	70.2	5157	2316	4080	295	624	2335	129.77083333333334	340.125	418.0833333333333	368.25	1119.7083333333333
4	4	130	5	1	1959	763000	5	2	8818	44	7366	6486	1201	2648	27900	1084	3256	3044	305867074	4798	38.9	2461	2189	39047	748	2083	1952	305406016	386	5407	70.2	5157	2316	4080	295	624	2335	129.77083333333334	340.125	418.0833333333333	368.25	1119.7083333333333
1	4	87	4	1	1959	500000	7	2	8818	44	7366	6486	1201	2648	27900	1084	3256	3044	305867074	4798	38.9	2461	2189	39047	748	2083	1952	305406016	386	5407	70.2	5157	2316	4080	295	624	2335	129.77083333333334	340.125	418.0833333333333	368.25	1119.7083333333333
-1	3	102	3	1	1982	784000	6	2	8818	44	7366	6486	1201	2648	27900	1084	3256	3044	305867074	4798	38.9	2461	2189	39047	748	2083	1952	305406016	386	5407	70.2	5157	2316	4080	295	624	2335	129.77083333333334	340.125	418.0833333333333	368.25	1119.7083333333333
3	3	40.5	2	1	1960	236000	5	1	9280	40	7787	6634	1396	1995	24178	1445	4117	2274	211489540	5343	31.9	2413	2812	30367	1195	2842	1328	211409210	266	5687	55.0	5544	1908	4732	444	747	1830	125.76923076923077	469	765.6923076923077	652.3846153846154	612.8461538461538
2	4	52	2	1	1962	235000	5	1	9280	40	7787	6634	1396	1995	24178	1445	4117	2274	211489540	5343	31.9	2413	2812	30367	1195	2842	1328	211409210	266	5687	55.0	5544	1908	4732	444	747	1830	125.76923076923077	469	765.6923076923077	652.3846153846154	612.8461538461538
2	4	56.5	3	1	1958	339000	6	2	9280	40	7787	6634	1396	1995	24178	1445	4117	2274	211489540	5343	31.9	2413	2812	30367	1195	2842	1328	211409210	266	5687	55.0	5544	1908	4732	444	747	1830	125.76923076923077	469	765.6923076923077	652.3846153846154	612.8461538461538
2	8	66.6	3	1	1962	328000	7	1	9280	40	7787	6634	1396	1995	24178	1445	4117	2274	211489540	5343	31.9	2413	2812	30367	1195	2842	1328	211409210	266	5687	55.0	5544	1908	4732	444	747	1830	125.76923076923077	469	765.6923076923077	652.3846153846154	612.8461538461538
2	2	87	4	1	1963	325000	5	1	9280	40	7787	6634	1396	1995	24178	1445	4117	2274	211489540	5343	31.9	2413	2812	30367	1195	2842	1328	211409210	266	5687	55.0	5544	1908	4732	444	747	1830	125.76923076923077	469	765.6923076923077	652.3846153846154	612.8461538461538
1	10	66	3	1	1957	348000	7	1	9280	40	7787	6634	1396	1995	24178	1445	4117	2274	211489540	5343	31.9	2413	2812	30367	1195	2842	1328	211409210	266	5687	55.0	5544	1908	4732	444	747	1830	125.76923076923077	469	765.6923076923077	652.3846153846154	612.8461538461538
1	4	60	2	1	1995	259000	6	1	9280	40	7787	6634	1396	1995	24178	1445	4117	2274	211489540	5343	31.9	2413	2812	30367	1195	2842	1328	211409210	266	5687	55.0	5544	1908	4732	444	747	1830	125.76923076923077	469	765.6923076923077	652.3846153846154	612.8461538461538
1	7	42	2	1	1962	210000	5	1	9280	40	7787	6634	1396	1995	24178	1445	4117	2274	211489540	5343	31.9	2413	2812	30367	1195	2842	1328	211409210	266	5687	55.0	5544	1908	4732	444	747	1830	125.76923076923077	469	765.6923076923077	652.3846153846154	612.8461538461538
3	7	29	1	1	1959	169500	5	2	9280	40	7787	6634	1396	1995	24178	1445	4117	2274	211489540	5343	31.9	2413	2812	30367	1195	2842	1328	211409210	266	5687	55.0	5544	1908	4732	444	747	1830	125.76923076923077	469	765.6923076923077	652.3846153846154	612.8461538461538
3	4	34	1	1	1958	149000	4	1	9280	40	7787	6634	1396	1995	24178	1445	4117	2274	211489540	5343	31.9	2413	2812	30367	1195	2842	1328	211409210	266	5687	55.0	5544	1908	4732	444	747	1830	125.76923076923077	469	765.6923076923077	652.3846153846154	612.8461538461538
1	3	47	2	1	1957	233000	6	2	9280	40	7787	6634	1396	1995	24178	1445	4117	2274	211489540	5343	31.9	2413	2812	30367	1195	2842	1328	211409210	266	5687	55.0	5544	1908	4732	444	747	1830	125.76923076923077	469	765.6923076923077	652.3846153846154	612.8461538461538
1	5	57	2	1	1962	275000	4	1	9280	40	7787	6634	1396	1995	24178	1445	4117	2274	211489540	5343	31.9	2413	2812	30367	1195	2842	1328	211409210	266	5687	55.0	5544	1908	4732	444	747	1830	125.76923076923077	469	765.6923076923077	652.3846153846154	612.8461538461538
1	3	27	1	1	1957	176000	6	2	9280	40	7787	6634	1396	1995	24178	1445	4117	2274	211489540	5343	31.9	2413	2812	30367	1195	2842	1328	211409210	266	5687	55.0	5544	1908	4732	444	747	1830	125.76923076923077	469	765.6923076923077	652.3846153846154	612.8461538461538
3	4	72	3	1	1957	365000	5	1	9280	40	7787	6634	1396	1995	24178	1445	4117	2274	211489540	5343	31.9	2413	2812	30367	1195	2842	1328	211409210	266	5687	55.0	5544	1908	4732	444	747	1830	125.76923076923077	469	765.6923076923077	652.3846153846154	612.8461538461538
3	4	56	2	1	1958	280000	6	2	9280	40	7787	6634	1396	1995	24178	1445	4117	2274	211489540	5343	31.9	2413	2812	30367	1195	2842	1328	211409210	266	5687	55.0	5544	1908	4732	444	747	1830	125.76923076923077	469	765.6923076923077	652.3846153846154	612.8461538461538
4	4	52	2	1	1957	250000	5	1	9280	40	7787	6634	1396	1995	24178	1445	4117	2274	211489540	5343	31.9	2413	2812	30367	1195	2842	1328	211409210	266	5687	55.0	5544	1908	4732	444	747	1830	125.76923076923077	469	765.6923076923077	652.3846153846154	612.8461538461538
5	6	49	2	1	1958	266000	6	1	9280	40	7787	6634	1396	1995	24178	1445	4117	2274	211489540	5343	31.9	2413	2812	30367	1195	2842	1328	211409210	266	5687	55.0	5544	1908	4732	444	747	1830	125.76923076923077	469	765.6923076923077	652.3846153846154	612.8461538461538
3	10	31	1	1	1957	187500	7	1	9280	40	7787	6634	1396	1995	24178	1445	4117	2274	211489540	5343	31.9	2413	2812	30367	1195	2842	1328	211409210	266	5687	55.0	5544	1908	4732	444	747	1830	125.76923076923077	469	765.6923076923077	652.3846153846154	612.8461538461538
3	3	54	2	1	1957	258000	6	2	9280	40	7787	6634	1396	1995	24178	1445	4117	2274	211489540	5343	31.9	2413	2812	30367	1195	2842	1328	211409210	266	5687	55.0	5544	1908	4732	444	747	1830	125.76923076923077	469	765.6923076923077	652.3846153846154	612.8461538461538
1	4	41	2	1	1962	230000	5	2	9280	40	7787	6634	1396	1995	24178	1445	4117	2274	211489540	5343	31.9	2413	2812	30367	1195	2842	1328	211409210	266	5687	55.0	5544	1908	4732	444	747	1830	125.76923076923077	469	765.6923076923077	652.3846153846154	612.8461538461538
1	3	39	2	1	1957	219000	5	1	9280	40	7787	6634	1396	1995	24178	1445	4117	2274	211489540	5343	31.9	2413	2812	30367	1195	2842	1328	211409210	266	5687	55.0	5544	1908	4732	444	747	1830	125.76923076923077	469	765.6923076923077	652.3846153846154	612.8461538461538
1	3	48	2	1	1959	182500	5	1	9280	40	7787	6634	1396	1995	24178	1445	4117	2274	211489540	5343	31.9	2413	2812	30367	1195	2842	1328	211409210	266	5687	55.0	5544	1908	4732	444	747	1830	125.76923076923077	469	765.6923076923077	652.3846153846154	612.8461538461538
2	3	58	2	1	1958	315000	5	2	9280	40	7787	6634	1396	1995	24178	1445	4117	2274	211489540	5343	31.9	2413	2812	30367	1195	2842	1328	211409210	266	5687	55.0	5544	1908	4732	444	747	1830	125.76923076923077	469	765.6923076923077	652.3846153846154	612.8461538461538
2	4	42	2	1	1958	190000	7	1	9280	40	7787	6634	1396	1995	24178	1445	4117	2274	211489540	5343	31.9	2413	2812	30367	1195	2842	1328	211409210	266	5687	55.0	5544	1908	4732	444	747	1830	125.76923076923077	469	765.6923076923077	652.3846153846154	612.8461538461538
3	7	57	3	1	1958	317000	7	2	9280	40	7787	6634	1396	1995	24178	1445	4117	2274	211489540	5343	31.9	2413	2812	30367	1195	2842	1328	211409210	266	5687	55.0	5544	1908	4732	444	747	1830	125.76923076923077	469	765.6923076923077	652.3846153846154	612.8461538461538
4	4	25	1	1	1958	168000	7	1	9280	40	7787	6634	1396	1995	24178	1445	4117	2274	211489540	5343	31.9	2413	2812	30367	1195	2842	1328	211409210	266	5687	55.0	5544	1908	4732	444	747	1830	125.76923076923077	469	765.6923076923077	652.3846153846154	612.8461538461538
3	3	46	2	1	1958	215000	4	1	9280	40	7787	6634	1396	1995	24178	1445	4117	2274	211489540	5343	31.9	2413	2812	30367	1195	2842	1328	211409210	266	5687	55.0	5544	1908	4732	444	747	1830	125.76923076923077	469	765.6923076923077	652.3846153846154	612.8461538461538
4	8	31	1	1	1958	159000	6	1	9280	40	7787	6634	1396	1995	24178	1445	4117	2274	211489540	5343	31.9	2413	2812	30367	1195	2842	1328	211409210	266	5687	55.0	5544	1908	4732	444	747	1830	125.76923076923077	469	765.6923076923077	652.3846153846154	612.8461538461538
1	4	55	2	1	1958	240000	6	1	9280	40	7787	6634	1396	1995	24178	1445	4117	2274	211489540	5343	31.9	2413	2812	30367	1195	2842	1328	211409210	266	5687	55.0	5544	1908	4732	444	747	1830	125.76923076923077	469	765.6923076923077	652.3846153846154	612.8461538461538
8	10	38	2	1	1956	216000	7	1	9280	40	7787	6634	1396	1995	24178	1445	4117	2274	211489540	5343	31.9	2413	2812	30367	1195	2842	1328	211409210	266	5687	55.0	5544	1908	4732	444	747	1830	125.76923076923077	469	765.6923076923077	652.3846153846154	612.8461538461538
5	6	49	2	1	1958	247000	6	1	9280	40	7787	6634	1396	1995	24178	1445	4117	2274	211489540	5343	31.9	2413	2812	30367	1195	2842	1328	211409210	266	5687	55.0	5544	1908	4732	444	747	1830	125.76923076923077	469	765.6923076923077	652.3846153846154	612.8461538461538
1	7	49	2	1	1956	220000	5	1	9280	40	7787	6634	1396	1995	24178	1445	4117	2274	211489540	5343	31.9	2413	2812	30367	1195	2842	1328	211409210	266	5687	55.0	5544	1908	4732	444	747	1830	125.76923076923077	469	765.6923076923077	652.3846153846154	612.8461538461538
2	3	56	2	1	1995	222000	6	1	9280	40	7787	6634	1396	1995	24178	1445	4117	2274	211489540	5343	31.9	2413	2812	30367	1195	2842	1328	211409210	266	5687	55.0	5544	1908	4732	444	747	1830	125.76923076923077	469	765.6923076923077	652.3846153846154	612.8461538461538
4	4	52	2	1	1957	234000	7	1	9280	40	7787	6634	1396	1995	24178	1445	4117	2274	211489540	5343	31.9	2413	2812	30367	1195	2842	1328	211409210	266	5687	55.0	5544	1908	4732	444	747	1830	125.76923076923077	469	765.6923076923077	652.3846153846154	612.8461538461538
2	8	66	3	1	1962	323000	7	1	9280	40	7787	6634	1396	1995	24178	1445	4117	2274	211489540	5343	31.9	2413	2812	30367	1195	2842	1328	211409210	266	5687	55.0	5544	1908	4732	444	747	1830	125.76923076923077	469	765.6923076923077	652.3846153846154	612.8461538461538
1	3	61	3	1	1958	281000	4	1	9280	40	7787	6634	1396	1995	24178	1445	4117	2274	211489540	5343	31.9	2413	2812	30367	1195	2842	1328	211409210	266	5687	55.0	5544	1908	4732	444	747	1830	125.76923076923077	469	765.6923076923077	652.3846153846154	612.8461538461538
3	10	31	1	1	1957	175000	7	1	9280	40	7787	6634	1396	1995	24178	1445	4117	2274	211489540	5343	31.9	2413	2812	30367	1195	2842	1328	211409210	266	5687	55.0	5544	1908	4732	444	747	1830	125.76923076923077	469	765.6923076923077	652.3846153846154	612.8461538461538
1	10	31	1	1	1957	176000	7	1	9280	40	7787	6634	1396	1995	24178	1445	4117	2274	211489540	5343	31.9	2413	2812	30367	1195	2842	1328	211409210	266	5687	55.0	5544	1908	4732	444	747	1830	125.76923076923077	469	765.6923076923077	652.3846153846154	612.8461538461538
5	7	59	2	1	1964	300000	5	2	9280	40	7787	6634	1396	1995	24178	1445	4117	2274	211489540	5343	31.9	2413	2812	30367	1195	2842	1328	211409210	266	5687	55.0	5544	1908	4732	444	747	1830	125.76923076923077	469	765.6923076923077	652.3846153846154	612.8461538461538
1	4	31	1	1	1957	182000	7	1	9280	40	7787	6634	1396	1995	24178	1445	4117	2274	211489540	5343	31.9	2413	2812	30367	1195	2842	1328	211409210	266	5687	55.0	5544	1908	4732	444	747	1830	125.76923076923077	469	765.6923076923077	652.3846153846154	612.8461538461538
1	3	57	2	1	1958	280000	5	2	9280	40	7787	6634	1396	1995	24178	1445	4117	2274	211489540	5343	31.9	2413	2812	30367	1195	2842	1328	211409210	266	5687	55.0	5544	1908	4732	444	747	1830	125.76923076923077	469	765.6923076923077	652.3846153846154	612.8461538461538
7	7	44	2	1	1958	246840	5	1	9280	40	7787	6634	1396	1995	24178	1445	4117	2274	211489540	5343	31.9	2413	2812	30367	1195	2842	1328	211409210	266	5687	55.0	5544	1908	4732	444	747	1830	125.76923076923077	469	765.6923076923077	652.3846153846154	612.8461538461538
1	4	52	2	1	1957	210000	7	1	9280	40	7787	6634	1396	1995	24178	1445	4117	2274	211489540	5343	31.9	2413	2812	30367	1195	2842	1328	211409210	266	5687	55.0	5544	1908	4732	444	747	1830	125.76923076923077	469	765.6923076923077	652.3846153846154	612.8461538461538
2	4	54	2	1	1958	228000	6	1	9280	40	7787	6634	1396	1995	24178	1445	4117	2274	211489540	5343	31.9	2413	2812	30367	1195	2842	1328	211409210	266	5687	55.0	5544	1908	4732	444	747	1830	125.76923076923077	469	765.6923076923077	652.3846153846154	612.8461538461538
7	8	41	2	1	1958	177000	4	1	9280	40	7787	6634	1396	1995	24178	1445	4117	2274	211489540	5343	31.9	2413	2812	30367	1195	2842	1328	211409210	266	5687	55.0	5544	1908	4732	444	747	1830	125.76923076923077	469	765.6923076923077	652.3846153846154	612.8461538461538
3	6	57	2	1	1958	272000	5	2	9280	40	7787	6634	1396	1995	24178	1445	4117	2274	211489540	5343	31.9	2413	2812	30367	1195	2842	1328	211409210	266	5687	55.0	5544	1908	4732	444	747	1830	125.76923076923077	469	765.6923076923077	652.3846153846154	612.8461538461538
1	3	65	3	1	1957	279000	5	1	9280	40	7787	6634	1396	1995	24178	1445	4117	2274	211489540	5343	31.9	2413	2812	30367	1195	2842	1328	211409210	266	5687	55.0	5544	1908	4732	444	747	1830	125.76923076923077	469	765.6923076923077	652.3846153846154	612.8461538461538
2	4	68	3	1	1962	332000	5	2	9280	40	7787	6634	1396	1995	24178	1445	4117	2274	211489540	5343	31.9	2413	2812	30367	1195	2842	1328	211409210	266	5687	55.0	5544	1908	4732	444	747	1830	125.76923076923077	469	765.6923076923077	652.3846153846154	612.8461538461538
2	4	114	5	1	1964	588000	5	2	9280	40	7787	6634	1396	1995	24178	1445	4117	2274	211489540	5343	31.9	2413	2812	30367	1195	2842	1328	211409210	266	5687	55.0	5544	1908	4732	444	747	1830	125.76923076923077	469	765.6923076923077	652.3846153846154	612.8461538461538
5	8	83	4	1	1956	408000	5	1	9280	40	7787	6634	1396	1995	24178	1445	4117	2274	211489540	5343	31.9	2413	2812	30367	1195	2842	1328	211409210	266	5687	55.0	5544	1908	4732	444	747	1830	125.76923076923077	469	765.6923076923077	652.3846153846154	612.8461538461538
1	3	75	3	1	1992	275000	6	1	9280	40	7787	6634	1396	1995	24178	1445	4117	2274	211489540	5343	31.9	2413	2812	30367	1195	2842	1328	211409210	266	5687	55.0	5544	1908	4732	444	747	1830	125.76923076923077	469	765.6923076923077	652.3846153846154	612.8461538461538
3	4	118	4	1	1972	565000	6	2	9280	40	7787	6634	1396	1995	24178	1445	4117	2274	211489540	5343	31.9	2413	2812	30367	1195	2842	1328	211409210	266	5687	55.0	5544	1908	4732	444	747	1830	125.76923076923077	469	765.6923076923077	652.3846153846154	612.8461538461538
1	3	76	4	1	1957	353876	5	1	9280	40	7787	6634	1396	1995	24178	1445	4117	2274	211489540	5343	31.9	2413	2812	30367	1195	2842	1328	211409210	266	5687	55.0	5544	1908	4732	444	747	1830	125.76923076923077	469	765.6923076923077	652.3846153846154	612.8461538461538
4	4	100	5	1	1958	490000	6	1	9280	40	7787	6634	1396	1995	24178	1445	4117	2274	211489540	5343	31.9	2413	2812	30367	1195	2842	1328	211409210	266	5687	55.0	5544	1908	4732	444	747	1830	125.76923076923077	469	765.6923076923077	652.3846153846154	612.8461538461538
10	10	64	3	1	1957	308000	7	1	9280	40	7787	6634	1396	1995	24178	1445	4117	2274	211489540	5343	31.9	2413	2812	30367	1195	2842	1328	211409210	266	5687	55.0	5544	1908	4732	444	747	1830	125.76923076923077	469	765.6923076923077	652.3846153846154	612.8461538461538
8	8	66	3	1	1962	303000	7	1	9280	40	7787	6634	1396	1995	24178	1445	4117	2274	211489540	5343	31.9	2413	2812	30367	1195	2842	1328	211409210	266	5687	55.0	5544	1908	4732	444	747	1830	125.76923076923077	469	765.6923076923077	652.3846153846154	612.8461538461538
3	3	67	3	1	1957	315000	4	2	9280	40	7787	6634	1396	1995	24178	1445	4117	2274	211489540	5343	31.9	2413	2812	30367	1195	2842	1328	211409210	266	5687	55.0	5544	1908	4732	444	747	1830	125.76923076923077	469	765.6923076923077	652.3846153846154	612.8461538461538
2	4	63	3	1	1958	310000	7	2	9280	40	7787	6634	1396	1995	24178	1445	4117	2274	211489540	5343	31.9	2413	2812	30367	1195	2842	1328	211409210	266	5687	55.0	5544	1908	4732	444	747	1830	125.76923076923077	469	765.6923076923077	652.3846153846154	612.8461538461538
6	10	119	6	1	1962	450000	5	1	9280	40	7787	6634	1396	1995	24178	1445	4117	2274	211489540	5343	31.9	2413	2812	30367	1195	2842	1328	211409210	266	5687	55.0	5544	1908	4732	444	747	1830	125.76923076923077	469	765.6923076923077	652.3846153846154	612.8461538461538
4	4	63	3	1	1958	286000	7	2	9280	40	7787	6634	1396	1995	24178	1445	4117	2274	211489540	5343	31.9	2413	2812	30367	1195	2842	1328	211409210	266	5687	55.0	5544	1908	4732	444	747	1830	125.76923076923077	469	765.6923076923077	652.3846153846154	612.8461538461538
1	7	65	3	1	1958	311000	5	1	9280	40	7787	6634	1396	1995	24178	1445	4117	2274	211489540	5343	31.9	2413	2812	30367	1195	2842	1328	211409210	266	5687	55.0	5544	1908	4732	444	747	1830	125.76923076923077	469	765.6923076923077	652.3846153846154	612.8461538461538
3	3	173	4	3	1957	748000	5	2	9280	40	7787	6634	1396	1995	24178	1445	4117	2274	211489540	5343	31.9	2413	2812	30367	1195	2842	1328	211409210	266	5687	55.0	5544	1908	4732	444	747	1830	125.76923076923077	469	765.6923076923077	652.3846153846154	612.8461538461538
4	4	118	5	1	1972	575000	6	2	9280	40	7787	6634	1396	1995	24178	1445	4117	2274	211489540	5343	31.9	2413	2812	30367	1195	2842	1328	211409210	266	5687	55.0	5544	1908	4732	444	747	1830	125.76923076923077	469	765.6923076923077	652.3846153846154	612.8461538461538
3	8	105	4	1	1963	425000	5	2	9280	40	7787	6634	1396	1995	24178	1445	4117	2274	211489540	5343	31.9	2413	2812	30367	1195	2842	1328	211409210	266	5687	55.0	5544	1908	4732	444	747	1830	125.76923076923077	469	765.6923076923077	652.3846153846154	612.8461538461538
2	4	65	3	1	1957	320000	5	1	9280	40	7787	6634	1396	1995	24178	1445	4117	2274	211489540	5343	31.9	2413	2812	30367	1195	2842	1328	211409210	266	5687	55.0	5544	1908	4732	444	747	1830	125.76923076923077	469	765.6923076923077	652.3846153846154	612.8461538461538
4	10	64	3	1	1957	288000	7	1	9280	40	7787	6634	1396	1995	24178	1445	4117	2274	211489540	5343	31.9	2413	2812	30367	1195	2842	1328	211409210	266	5687	55.0	5544	1908	4732	444	747	1830	125.76923076923077	469	765.6923076923077	652.3846153846154	612.8461538461538
2	3	86	5	1	1958	390000	4	1	9280	40	7787	6634	1396	1995	24178	1445	4117	2274	211489540	5343	31.9	2413	2812	30367	1195	2842	1328	211409210	266	5687	55.0	5544	1908	4732	444	747	1830	125.76923076923077	469	765.6923076923077	652.3846153846154	612.8461538461538
3	3	100	5	3	1957	690000	4	2	9280	40	7787	6634	1396	1995	24178	1445	4117	2274	211489540	5343	31.9	2413	2812	30367	1195	2842	1328	211409210	266	5687	55.0	5544	1908	4732	444	747	1830	125.76923076923077	469	765.6923076923077	652.3846153846154	612.8461538461538
2	4	71	4	1	1958	297000	4	1	9280	40	7787	6634	1396	1995	24178	1445	4117	2274	211489540	5343	31.9	2413	2812	30367	1195	2842	1328	211409210	266	5687	55.0	5544	1908	4732	444	747	1830	125.76923076923077	469	765.6923076923077	652.3846153846154	612.8461538461538
3	3	187	6	1	1958	635000	5	2	9280	40	7787	6634	1396	1995	24178	1445	4117	2274	211489540	5343	31.9	2413	2812	30367	1195	2842	1328	211409210	266	5687	55.0	5544	1908	4732	444	747	1830	125.76923076923077	469	765.6923076923077	652.3846153846154	612.8461538461538
5	10	64	3	1	1957	338000	7	1	9280	40	7787	6634	1396	1995	24178	1445	4117	2274	211489540	5343	31.9	2413	2812	30367	1195	2842	1328	211409210	266	5687	55.0	5544	1908	4732	444	747	1830	125.76923076923077	469	765.6923076923077	652.3846153846154	612.8461538461538
2	4	86	4	1	1958	440000	7	1	9280	40	7787	6634	1396	1995	24178	1445	4117	2274	211489540	5343	31.9	2413	2812	30367	1195	2842	1328	211409210	266	5687	55.0	5544	1908	4732	444	747	1830	125.76923076923077	469	765.6923076923077	652.3846153846154	612.8461538461538
2	5	85	5	1	1957	400000	7	1	9280	40	7787	6634	1396	1995	24178	1445	4117	2274	211489540	5343	31.9	2413	2812	30367	1195	2842	1328	211409210	266	5687	55.0	5544	1908	4732	444	747	1830	125.76923076923077	469	765.6923076923077	652.3846153846154	612.8461538461538
2	3	77	3	1	1972	229000	6	1	6544	39	5276	3971	796	982	23334	959	2894	1357	134947214	3209	33.2	1322	1845	34312	631	1794	748	134632858	769	3476	67.0	2586	4633	2909	349	511	1308	155.28571428571428	425.7142857142857	425.14285714285717	562.5714285714286	559.7142857142857
1	2	64.5	3	1	1967	159000.1	4	2	6544	39	5276	3971	796	982	23334	959	2894	1357	134947214	3209	33.2	1322	1845	34312	631	1794	748	134632858	769	3476	67.0	2586	4633	2909	349	511	1308	155.28571428571428	425.7142857142857	425.14285714285717	562.5714285714286	559.7142857142857
1	3	119	5	1	1974	284000	6	2	6544	39	5276	3971	796	982	23334	959	2894	1357	134947214	3209	33.2	1322	1845	34312	631	1794	748	134632858	769	3476	67.0	2586	4633	2909	349	511	1308	155.28571428571428	425.7142857142857	425.14285714285717	562.5714285714286	559.7142857142857
4	5	50	2	1	1988	159000	6	1	6544	39	5276	3971	796	982	23334	959	2894	1357	134947214	3209	33.2	1322	1845	34312	631	1794	748	134632858	769	3476	67.0	2586	4633	2909	349	511	1308	155.28571428571428	425.7142857142857	425.14285714285717	562.5714285714286	559.7142857142857
1	3	35	1	1	1992	124000	3	2	6544	39	5276	3971	796	982	23334	959	2894	1357	134947214	3209	33.2	1322	1845	34312	631	1794	748	134632858	769	3476	67.0	2586	4633	2909	349	511	1308	155.28571428571428	425.7142857142857	425.14285714285717	562.5714285714286	559.7142857142857
4	5	50	2	1	1988	159000	6	1	6544	39	5276	3971	796	982	23334	959	2894	1357	134947214	3209	33.2	1322	1845	34312	631	1794	748	134632858	769	3476	67.0	2586	4633	2909	349	511	1308	155.28571428571428	425.7142857142857	425.14285714285717	562.5714285714286	559.7142857142857
2	3	54	2	1	1972	166000	6	1	6544	39	5276	3971	796	982	23334	959	2894	1357	134947214	3209	33.2	1322	1845	34312	631	1794	748	134632858	769	3476	67.0	2586	4633	2909	349	511	1308	155.28571428571428	425.7142857142857	425.14285714285717	562.5714285714286	559.7142857142857
2	2	28	1	1	1940	115000	5	1	6544	39	5276	3971	796	982	23334	959	2894	1357	134947214	3209	33.2	1322	1845	34312	631	1794	748	134632858	769	3476	67.0	2586	4633	2909	349	511	1308	155.28571428571428	425.7142857142857	425.14285714285717	562.5714285714286	559.7142857142857
3	3	91.5	4	1	1972	229000	6	1	6544	39	5276	3971	796	982	23334	959	2894	1357	134947214	3209	33.2	1322	1845	34312	631	1794	748	134632858	769	3476	67.0	2586	4633	2909	349	511	1308	155.28571428571428	425.7142857142857	425.14285714285717	562.5714285714286	559.7142857142857
1	2	114	5	3	1966	433000	5	2	6544	39	5276	3971	796	982	23334	959	2894	1357	134947214	3209	33.2	1322	1845	34312	631	1794	748	134632858	769	3476	67.0	2586	4633	2909	349	511	1308	155.28571428571428	425.7142857142857	425.14285714285717	562.5714285714286	559.7142857142857
1	3	66	3	1	1963	229000	7	1	6544	39	5276	3971	796	982	23334	959	2894	1357	134947214	3209	33.2	1322	1845	34312	631	1794	748	134632858	769	3476	67.0	2586	4633	2909	349	511	1308	155.28571428571428	425.7142857142857	425.14285714285717	562.5714285714286	559.7142857142857
2	5	52	2	1	1988	162000	6	1	6544	39	5276	3971	796	982	23334	959	2894	1357	134947214	3209	33.2	1322	1845	34312	631	1794	748	134632858	769	3476	67.0	2586	4633	2909	349	511	1308	155.28571428571428	425.7142857142857	425.14285714285717	562.5714285714286	559.7142857142857
1	3	35	1	1	1992	124000	3	2	6544	39	5276	3971	796	982	23334	959	2894	1357	134947214	3209	33.2	1322	1845	34312	631	1794	748	134632858	769	3476	67.0	2586	4633	2909	349	511	1308	155.28571428571428	425.7142857142857	425.14285714285717	562.5714285714286	559.7142857142857
5	5	74	3	1	1973	218000	6	2	6544	39	5276	3971	796	982	23334	959	2894	1357	134947214	3209	33.2	1322	1845	34312	631	1794	748	134632858	769	3476	67.0	2586	4633	2909	349	511	1308	155.28571428571428	425.7142857142857	425.14285714285717	562.5714285714286	559.7142857142857
1	1	88.5	4	2	1988	385000	4	2	6544	39	5276	3971	796	982	23334	959	2894	1357	134947214	3209	33.2	1322	1845	34312	631	1794	748	134632858	769	3476	67.0	2586	4633	2909	349	511	1308	155.28571428571428	425.7142857142857	425.14285714285717	562.5714285714286	559.7142857142857
1	5	32	1	1	1980	155000	4	2	6544	39	5276	3971	796	982	23334	959	2894	1357	134947214	3209	33.2	1322	1845	34312	631	1794	748	134632858	769	3476	67.0	2586	4633	2909	349	511	1308	155.28571428571428	425.7142857142857	425.14285714285717	562.5714285714286	559.7142857142857
2	2	69	3	1	1944	213000	7	1	6544	39	5276	3971	796	982	23334	959	2894	1357	134947214	3209	33.2	1322	1845	34312	631	1794	748	134632858	769	3476	67.0	2586	4633	2909	349	511	1308	155.28571428571428	425.7142857142857	425.14285714285717	562.5714285714286	559.7142857142857
8	8	73	3	1	2019	369900	3	1	6544	39	5276	3971	796	982	23334	959	2894	1357	134947214	3209	33.2	1322	1845	34312	631	1794	748	134632858	769	3476	67.0	2586	4633	2909	349	511	1308	155.28571428571428	425.7142857142857	425.14285714285717	562.5714285714286	559.7142857142857
8	8	33	1	1	2019	217450	3	1	6544	39	5276	3971	796	982	23334	959	2894	1357	134947214	3209	33.2	1322	1845	34312	631	1794	748	134632858	769	3476	67.0	2586	4633	2909	349	511	1308	155.28571428571428	425.7142857142857	425.14285714285717	562.5714285714286	559.7142857142857
2	2	35	1	1	1934	150000	7	2	6544	39	5276	3971	796	982	23334	959	2894	1357	134947214	3209	33.2	1322	1845	34312	631	1794	748	134632858	769	3476	67.0	2586	4633	2909	349	511	1308	155.28571428571428	425.7142857142857	425.14285714285717	562.5714285714286	559.7142857142857
1	5	58	2	1	1988	189000	6	1	6544	39	5276	3971	796	982	23334	959	2894	1357	134947214	3209	33.2	1322	1845	34312	631	1794	748	134632858	769	3476	67.0	2586	4633	2909	349	511	1308	155.28571428571428	425.7142857142857	425.14285714285717	562.5714285714286	559.7142857142857
8	8	39	2	1	2019	239700	3	1	6544	39	5276	3971	796	982	23334	959	2894	1357	134947214	3209	33.2	1322	1845	34312	631	1794	748	134632858	769	3476	67.0	2586	4633	2909	349	511	1308	155.28571428571428	425.7142857142857	425.14285714285717	562.5714285714286	559.7142857142857
1	3	119	5	1	1974	286000	6	2	6544	39	5276	3971	796	982	23334	959	2894	1357	134947214	3209	33.2	1322	1845	34312	631	1794	748	134632858	769	3476	67.0	2586	4633	2909	349	511	1308	155.28571428571428	425.7142857142857	425.14285714285717	562.5714285714286	559.7142857142857
3	3	52	2	1	1957	223000	7	2	6544	39	5276	3971	796	982	23334	959	2894	1357	134947214	3209	33.2	1322	1845	34312	631	1794	748	134632858	769	3476	67.0	2586	4633	2909	349	511	1308	155.28571428571428	425.7142857142857	425.14285714285717	562.5714285714286	559.7142857142857
4	5	50	2	1	1988	155000	6	1	6544	39	5276	3971	796	982	23334	959	2894	1357	134947214	3209	33.2	1322	1845	34312	631	1794	748	134632858	769	3476	67.0	2586	4633	2909	349	511	1308	155.28571428571428	425.7142857142857	425.14285714285717	562.5714285714286	559.7142857142857
3	4	51	2	1	1975	164000	5	2	6544	39	5276	3971	796	982	23334	959	2894	1357	134947214	3209	33.2	1322	1845	34312	631	1794	748	134632858	769	3476	67.0	2586	4633	2909	349	511	1308	155.28571428571428	425.7142857142857	425.14285714285717	562.5714285714286	559.7142857142857
3	3	57	2	1	1972	160000	6	1	6544	39	5276	3971	796	982	23334	959	2894	1357	134947214	3209	33.2	1322	1845	34312	631	1794	748	134632858	769	3476	67.0	2586	4633	2909	349	511	1308	155.28571428571428	425.7142857142857	425.14285714285717	562.5714285714286	559.7142857142857
3	3	82	4	1	1957	250000	7	2	6544	39	5276	3971	796	982	23334	959	2894	1357	134947214	3209	33.2	1322	1845	34312	631	1794	748	134632858	769	3476	67.0	2586	4633	2909	349	511	1308	155.28571428571428	425.7142857142857	425.14285714285717	562.5714285714286	559.7142857142857
4	6	47	2	1	1973	142000	6	2	6544	39	5276	3971	796	982	23334	959	2894	1357	134947214	3209	33.2	1322	1845	34312	631	1794	748	134632858	769	3476	67.0	2586	4633	2909	349	511	1308	155.28571428571428	425.7142857142857	425.14285714285717	562.5714285714286	559.7142857142857
3	6	64	2	1	1973	170000	6	2	6544	39	5276	3971	796	982	23334	959	2894	1357	134947214	3209	33.2	1322	1845	34312	631	1794	748	134632858	769	3476	67.0	2586	4633	2909	349	511	1308	155.28571428571428	425.7142857142857	425.14285714285717	562.5714285714286	559.7142857142857
3	3	38	2	1	1955	148000	6	2	6544	39	5276	3971	796	982	23334	959	2894	1357	134947214	3209	33.2	1322	1845	34312	631	1794	748	134632858	769	3476	67.0	2586	4633	2909	349	511	1308	155.28571428571428	425.7142857142857	425.14285714285717	562.5714285714286	559.7142857142857
1	5	50	2	1	1988	172000	6	1	6544	39	5276	3971	796	982	23334	959	2894	1357	134947214	3209	33.2	1322	1845	34312	631	1794	748	134632858	769	3476	67.0	2586	4633	2909	349	511	1308	155.28571428571428	425.7142857142857	425.14285714285717	562.5714285714286	559.7142857142857
1	3	35	1	1	1992	120000	3	2	6544	39	5276	3971	796	982	23334	959	2894	1357	134947214	3209	33.2	1322	1845	34312	631	1794	748	134632858	769	3476	67.0	2586	4633	2909	349	511	1308	155.28571428571428	425.7142857142857	425.14285714285717	562.5714285714286	559.7142857142857
5	6	106.5	5	1	2000	474000	2	2	4547	40	3796	2965	627	685	24049	613	2175	972	98073865	2458	32.1	672	1762	33495	502	1329	615	98238426	173	2560	59.0	2548	16556	2255	311	303	807	191.83928571428572	272.39285714285717	1208.9285714285713	383.75	301.67857142857144
1	7	57	2	1	2008	319000	3	2	4547	40	3796	2965	627	685	24049	613	2175	972	98073865	2458	32.1	672	1762	33495	502	1329	615	98238426	173	2560	59.0	2548	16556	2255	311	303	807	191.83928571428572	272.39285714285717	1208.9285714285713	383.75	301.67857142857144
2	3	95	3	1	2009	510000	6	2	4547	40	3796	2965	627	685	24049	613	2175	972	98073865	2458	32.1	672	1762	33495	502	1329	615	98238426	173	2560	59.0	2548	16556	2255	311	303	807	191.83928571428572	272.39285714285717	1208.9285714285713	383.75	301.67857142857144
2	6	56	2	1	2001	250000	5	2	4547	40	3796	2965	627	685	24049	613	2175	972	98073865	2458	32.1	672	1762	33495	502	1329	615	98238426	173	2560	59.0	2548	16556	2255	311	303	807	191.83928571428572	272.39285714285717	1208.9285714285713	383.75	301.67857142857144
1	5	71	3	1	2011	395000	5	2	4547	40	3796	2965	627	685	24049	613	2175	972	98073865	2458	32.1	672	1762	33495	502	1329	615	98238426	173	2560	59.0	2548	16556	2255	311	303	807	191.83928571428572	272.39285714285717	1208.9285714285713	383.75	301.67857142857144
2	7	83	3	1	2008	405000	3	2	4547	40	3796	2965	627	685	24049	613	2175	972	98073865	2458	32.1	672	1762	33495	502	1329	615	98238426	173	2560	59.0	2548	16556	2255	311	303	807	191.83928571428572	272.39285714285717	1208.9285714285713	383.75	301.67857142857144
3	3	61	2	1	2011	329000	6	2	4547	40	3796	2965	627	685	24049	613	2175	972	98073865	2458	32.1	672	1762	33495	502	1329	615	98238426	173	2560	59.0	2548	16556	2255	311	303	807	191.83928571428572	272.39285714285717	1208.9285714285713	383.75	301.67857142857144
4	5	47	2	1	2001	220500	5	2	4547	40	3796	2965	627	685	24049	613	2175	972	98073865	2458	32.1	672	1762	33495	502	1329	615	98238426	173	2560	59.0	2548	16556	2255	311	303	807	191.83928571428572	272.39285714285717	1208.9285714285713	383.75	301.67857142857144
3	3	115	2	1	2009	630000	6	2	4547	40	3796	2965	627	685	24049	613	2175	972	98073865	2458	32.1	672	1762	33495	502	1329	615	98238426	173	2560	59.0	2548	16556	2255	311	303	807	191.83928571428572	272.39285714285717	1208.9285714285713	383.75	301.67857142857144
3	3	76	1	1	2009	405000	6	2	4547	40	3796	2965	627	685	24049	613	2175	972	98073865	2458	32.1	672	1762	33495	502	1329	615	98238426	173	2560	59.0	2548	16556	2255	311	303	807	191.83928571428572	272.39285714285717	1208.9285714285713	383.75	301.67857142857144
5	6	50	2	1	2001	255000	3	2	4547	40	3796	2965	627	685	24049	613	2175	972	98073865	2458	32.1	672	1762	33495	502	1329	615	98238426	173	2560	59.0	2548	16556	2255	311	303	807	191.83928571428572	272.39285714285717	1208.9285714285713	383.75	301.67857142857144
1	4	44	6	1	2000	225000	2	2	4547	40	3796	2965	627	685	24049	613	2175	972	98073865	2458	32.1	672	1762	33495	502	1329	615	98238426	173	2560	59.0	2548	16556	2255	311	303	807	191.83928571428572	272.39285714285717	1208.9285714285713	383.75	301.67857142857144
1	3	58	3	1	2011	302000	6	2	4547	40	3796	2965	627	685	24049	613	2175	972	98073865	2458	32.1	672	1762	33495	502	1329	615	98238426	173	2560	59.0	2548	16556	2255	311	303	807	191.83928571428572	272.39285714285717	1208.9285714285713	383.75	301.67857142857144
3	4	43.5	2	1	1962	184900	6	2	6510	40	5406	4091	802	820	24086	865	2972	1393	136058840	3412	33.4	1796	1515	33176	642	1878	774	136205826	749	3637	63.0	2752	5334	3149	374	444	1175	120.81052631578947	473.9578947368421	982.4	472.05263157894734	596.7473684210527
2	4	88	4	1	1964	297000	4	2	6510	40	5406	4091	802	820	24086	865	2972	1393	136058840	3412	33.4	1796	1515	33176	642	1878	774	136205826	749	3637	63.0	2752	5334	3149	374	444	1175	120.81052631578947	473.9578947368421	982.4	472.05263157894734	596.7473684210527
3	3	68.5	3	1	1968	179000	4	2	6510	40	5406	4091	802	820	24086	865	2972	1393	136058840	3412	33.4	1796	1515	33176	642	1878	774	136205826	749	3637	63.0	2752	5334	3149	374	444	1175	120.81052631578947	473.9578947368421	982.4	472.05263157894734	596.7473684210527
1	2	86.5	4	3	2019	373500	3	1	6510	40	5406	4091	802	820	24086	865	2972	1393	136058840	3412	33.4	1796	1515	33176	642	1878	774	136205826	749	3637	63.0	2752	5334	3149	374	444	1175	120.81052631578947	473.9578947368421	982.4	472.05263157894734	596.7473684210527
1	2	92	4	3	2019	395000	3	1	6510	40	5406	4091	802	820	24086	865	2972	1393	136058840	3412	33.4	1796	1515	33176	642	1878	774	136205826	749	3637	63.0	2752	5334	3149	374	444	1175	120.81052631578947	473.9578947368421	982.4	472.05263157894734	596.7473684210527
1	2	74	3	3	2019	326000	3	1	6510	40	5406	4091	802	820	24086	865	2972	1393	136058840	3412	33.4	1796	1515	33176	642	1878	774	136205826	749	3637	63.0	2752	5334	3149	374	444	1175	120.81052631578947	473.9578947368421	982.4	472.05263157894734	596.7473684210527
2	4	79.5	3	1	2019	379000	3	2	6510	40	5406	4091	802	820	24086	865	2972	1393	136058840	3412	33.4	1796	1515	33176	642	1878	774	136205826	749	3637	63.0	2752	5334	3149	374	444	1175	120.81052631578947	473.9578947368421	982.4	472.05263157894734	596.7473684210527
1	2	92.5	5	3	2019	403000	3	1	6510	40	5406	4091	802	820	24086	865	2972	1393	136058840	3412	33.4	1796	1515	33176	642	1878	774	136205826	749	3637	63.0	2752	5334	3149	374	444	1175	120.81052631578947	473.9578947368421	982.4	472.05263157894734	596.7473684210527
1	2	78.5	4	3	2019	343500	3	1	6510	40	5406	4091	802	820	24086	865	2972	1393	136058840	3412	33.4	1796	1515	33176	642	1878	774	136205826	749	3637	63.0	2752	5334	3149	374	444	1175	120.81052631578947	473.9578947368421	982.4	472.05263157894734	596.7473684210527
2	4	79.5	3	1	2019	379000	3	2	6510	40	5406	4091	802	820	24086	865	2972	1393	136058840	3412	33.4	1796	1515	33176	642	1878	774	136205826	749	3637	63.0	2752	5334	3149	374	444	1175	120.81052631578947	473.9578947368421	982.4	472.05263157894734	596.7473684210527
3	3	68.5	3	1	1968	179000	4	2	6510	40	5406	4091	802	820	24086	865	2972	1393	136058840	3412	33.4	1796	1515	33176	642	1878	774	136205826	749	3637	63.0	2752	5334	3149	374	444	1175	120.81052631578947	473.9578947368421	982.4	472.05263157894734	596.7473684210527
1	3	145.5	4	2	2004	439000	5	1	6510	40	5406	4091	802	820	24086	865	2972	1393	136058840	3412	33.4	1796	1515	33176	642	1878	774	136205826	749	3637	63.0	2752	5334	3149	374	444	1175	120.81052631578947	473.9578947368421	982.4	472.05263157894734	596.7473684210527
3	3	68.5	3	1	1968	179000	4	2	6510	40	5406	4091	802	820	24086	865	2972	1393	136058840	3412	33.4	1796	1515	33176	642	1878	774	136205826	749	3637	63.0	2752	5334	3149	374	444	1175	120.81052631578947	473.9578947368421	982.4	472.05263157894734	596.7473684210527
1	2	92.5	5	3	2019	403000	3	1	6510	40	5406	4091	802	820	24086	865	2972	1393	136058840	3412	33.4	1796	1515	33176	642	1878	774	136205826	749	3637	63.0	2752	5334	3149	374	444	1175	120.81052631578947	473.9578947368421	982.4	472.05263157894734	596.7473684210527
4	4	77	4	1	1970	189000	7	2	6510	40	5406	4091	802	820	24086	865	2972	1393	136058840	3412	33.4	1796	1515	33176	642	1878	774	136205826	749	3637	63.0	2752	5334	3149	374	444	1175	120.81052631578947	473.9578947368421	982.4	472.05263157894734	596.7473684210527
1	2	86.5	4	3	2019	373500	3	1	6510	40	5406	4091	802	820	24086	865	2972	1393	136058840	3412	33.4	1796	1515	33176	642	1878	774	136205826	749	3637	63.0	2752	5334	3149	374	444	1175	120.81052631578947	473.9578947368421	982.4	472.05263157894734	596.7473684210527
1	2	77.5	4	3	2019	345500	3	1	6510	40	5406	4091	802	820	24086	865	2972	1393	136058840	3412	33.4	1796	1515	33176	642	1878	774	136205826	749	3637	63.0	2752	5334	3149	374	444	1175	120.81052631578947	473.9578947368421	982.4	472.05263157894734	596.7473684210527
1	2	86.5	4	3	2019	373500	3	1	6510	40	5406	4091	802	820	24086	865	2972	1393	136058840	3412	33.4	1796	1515	33176	642	1878	774	136205826	749	3637	63.0	2752	5334	3149	374	444	1175	120.81052631578947	473.9578947368421	982.4	472.05263157894734	596.7473684210527
1	2	87.5	4	3	2019	381500	3	1	6510	40	5406	4091	802	820	24086	865	2972	1393	136058840	3412	33.4	1796	1515	33176	642	1878	774	136205826	749	3637	63.0	2752	5334	3149	374	444	1175	120.81052631578947	473.9578947368421	982.4	472.05263157894734	596.7473684210527
2	5	84.5	3	1	2017	369000	3	1	6510	40	5406	4091	802	820	24086	865	2972	1393	136058840	3412	33.4	1796	1515	33176	642	1878	774	136205826	749	3637	63.0	2752	5334	3149	374	444	1175	120.81052631578947	473.9578947368421	982.4	472.05263157894734	596.7473684210527
3	4	43.5	2	1	1962	135000	4	2	6510	40	5406	4091	802	820	24086	865	2972	1393	136058840	3412	33.4	1796	1515	33176	642	1878	774	136205826	749	3637	63.0	2752	5334	3149	374	444	1175	120.81052631578947	473.9578947368421	982.4	472.05263157894734	596.7473684210527
1	3	76	3	1	1982	259000	5	2	6510	40	5406	4091	802	820	24086	865	2972	1393	136058840	3412	33.4	1796	1515	33176	642	1878	774	136205826	749	3637	63.0	2752	5334	3149	374	444	1175	120.81052631578947	473.9578947368421	982.4	472.05263157894734	596.7473684210527
2	4	49	2	1	2018	254000	3	2	6510	40	5406	4091	802	820	24086	865	2972	1393	136058840	3412	33.4	1796	1515	33176	642	1878	774	136205826	749	3637	63.0	2752	5334	3149	374	444	1175	120.81052631578947	473.9578947368421	982.4	472.05263157894734	596.7473684210527
2	4	45.5	2	1	2013	239000	3	1	6510	40	5406	4091	802	820	24086	865	2972	1393	136058840	3412	33.4	1796	1515	33176	642	1878	774	136205826	749	3637	63.0	2752	5334	3149	374	444	1175	120.81052631578947	473.9578947368421	982.4	472.05263157894734	596.7473684210527
2	5	74	3	1	2017	359000	3	1	6510	40	5406	4091	802	820	24086	865	2972	1393	136058840	3412	33.4	1796	1515	33176	642	1878	774	136205826	749	3637	63.0	2752	5334	3149	374	444	1175	120.81052631578947	473.9578947368421	982.4	472.05263157894734	596.7473684210527
1	2	76	3	3	1979	170000	5	1	6510	40	5406	4091	802	820	24086	865	2972	1393	136058840	3412	33.4	1796	1515	33176	642	1878	774	136205826	749	3637	63.0	2752	5334	3149	374	444	1175	120.81052631578947	473.9578947368421	982.4	472.05263157894734	596.7473684210527
1	3	44	2	1	1962	186000	5	2	6510	40	5406	4091	802	820	24086	865	2972	1393	136058840	3412	33.4	1796	1515	33176	642	1878	774	136205826	749	3637	63.0	2752	5334	3149	374	444	1175	120.81052631578947	473.9578947368421	982.4	472.05263157894734	596.7473684210527
3	4	43	2	1	1962	149000	5	2	6510	40	5406	4091	802	820	24086	865	2972	1393	136058840	3412	33.4	1796	1515	33176	642	1878	774	136205826	749	3637	63.0	2752	5334	3149	374	444	1175	120.81052631578947	473.9578947368421	982.4	472.05263157894734	596.7473684210527
3	4	68	3	1	2013	300000	3	2	6510	40	5406	4091	802	820	24086	865	2972	1393	136058840	3412	33.4	1796	1515	33176	642	1878	774	136205826	749	3637	63.0	2752	5334	3149	374	444	1175	120.81052631578947	473.9578947368421	982.4	472.05263157894734	596.7473684210527
2	3	40	2	1	1964	135000	5	2	6510	40	5406	4091	802	820	24086	865	2972	1393	136058840	3412	33.4	1796	1515	33176	642	1878	774	136205826	749	3637	63.0	2752	5334	3149	374	444	1175	120.81052631578947	473.9578947368421	982.4	472.05263157894734	596.7473684210527
3	3	25	1	1	1961	130000	5	2	6510	40	5406	4091	802	820	24086	865	2972	1393	136058840	3412	33.4	1796	1515	33176	642	1878	774	136205826	749	3637	63.0	2752	5334	3149	374	444	1175	120.81052631578947	473.9578947368421	982.4	472.05263157894734	596.7473684210527
2	3	68	3	1	1959	235500	5	2	6510	40	5406	4091	802	820	24086	865	2972	1393	136058840	3412	33.4	1796	1515	33176	642	1878	774	136205826	749	3637	63.0	2752	5334	3149	374	444	1175	120.81052631578947	473.9578947368421	982.4	472.05263157894734	596.7473684210527
1	2	102	4	3	2004	372000	1	2	6510	40	5406	4091	802	820	24086	865	2972	1393	136058840	3412	33.4	1796	1515	33176	642	1878	774	136205826	749	3637	63.0	2752	5334	3149	374	444	1175	120.81052631578947	473.9578947368421	982.4	472.05263157894734	596.7473684210527
4	5	44	2	1	1963	163000	7	2	6510	40	5406	4091	802	820	24086	865	2972	1393	136058840	3412	33.4	1796	1515	33176	642	1878	774	136205826	749	3637	63.0	2752	5334	3149	374	444	1175	120.81052631578947	473.9578947368421	982.4	472.05263157894734	596.7473684210527
2	4	68	3	1	2012	308000	6	2	6510	40	5406	4091	802	820	24086	865	2972	1393	136058840	3412	33.4	1796	1515	33176	642	1878	774	136205826	749	3637	63.0	2752	5334	3149	374	444	1175	120.81052631578947	473.9578947368421	982.4	472.05263157894734	596.7473684210527
1	3	68	3	1	1968	150000	5	2	6510	40	5406	4091	802	820	24086	865	2972	1393	136058840	3412	33.4	1796	1515	33176	642	1878	774	136205826	749	3637	63.0	2752	5334	3149	374	444	1175	120.81052631578947	473.9578947368421	982.4	472.05263157894734	596.7473684210527
4	4	43	2	1	1962	175000	6	2	6510	40	5406	4091	802	820	24086	865	2972	1393	136058840	3412	33.4	1796	1515	33176	642	1878	774	136205826	749	3637	63.0	2752	5334	3149	374	444	1175	120.81052631578947	473.9578947368421	982.4	472.05263157894734	596.7473684210527
2	4	43	2	1	1964	172000	4	2	6510	40	5406	4091	802	820	24086	865	2972	1393	136058840	3412	33.4	1796	1515	33176	642	1878	774	136205826	749	3637	63.0	2752	5334	3149	374	444	1175	120.81052631578947	473.9578947368421	982.4	472.05263157894734	596.7473684210527
3	4	49	2	1	1969	186000	7	2	6510	40	5406	4091	802	820	24086	865	2972	1393	136058840	3412	33.4	1796	1515	33176	642	1878	774	136205826	749	3637	63.0	2752	5334	3149	374	444	1175	120.81052631578947	473.9578947368421	982.4	472.05263157894734	596.7473684210527
2	4	43	2	1	1962	146000	6	2	6510	40	5406	4091	802	820	24086	865	2972	1393	136058840	3412	33.4	1796	1515	33176	642	1878	774	136205826	749	3637	63.0	2752	5334	3149	374	444	1175	120.81052631578947	473.9578947368421	982.4	472.05263157894734	596.7473684210527
3	4	54	2	1	2013	226000	3	1	6510	40	5406	4091	802	820	24086	865	2972	1393	136058840	3412	33.4	1796	1515	33176	642	1878	774	136205826	749	3637	63.0	2752	5334	3149	374	444	1175	120.81052631578947	473.9578947368421	982.4	472.05263157894734	596.7473684210527
1	4	49	2	1	2018	237000	3	2	6510	40	5406	4091	802	820	24086	865	2972	1393	136058840	3412	33.4	1796	1515	33176	642	1878	774	136205826	749	3637	63.0	2752	5334	3149	374	444	1175	120.81052631578947	473.9578947368421	982.4	472.05263157894734	596.7473684210527
1	3	44	2	1	1962	180766	5	2	6510	40	5406	4091	802	820	24086	865	2972	1393	136058840	3412	33.4	1796	1515	33176	642	1878	774	136205826	749	3637	63.0	2752	5334	3149	374	444	1175	120.81052631578947	473.9578947368421	982.4	472.05263157894734	596.7473684210527
2	3	39	2	1	1963	129500	6	2	6510	40	5406	4091	802	820	24086	865	2972	1393	136058840	3412	33.4	1796	1515	33176	642	1878	774	136205826	749	3637	63.0	2752	5334	3149	374	444	1175	120.81052631578947	473.9578947368421	982.4	472.05263157894734	596.7473684210527
2	3	50	2	1	1964	162000	6	2	6510	40	5406	4091	802	820	24086	865	2972	1393	136058840	3412	33.4	1796	1515	33176	642	1878	774	136205826	749	3637	63.0	2752	5334	3149	374	444	1175	120.81052631578947	473.9578947368421	982.4	472.05263157894734	596.7473684210527
2	4	43	2	1	1964	165000	4	2	6510	40	5406	4091	802	820	24086	865	2972	1393	136058840	3412	33.4	1796	1515	33176	642	1878	774	136205826	749	3637	63.0	2752	5334	3149	374	444	1175	120.81052631578947	473.9578947368421	982.4	472.05263157894734	596.7473684210527
4	4	31	1	1	1961	104000	5	2	6510	40	5406	4091	802	820	24086	865	2972	1393	136058840	3412	33.4	1796	1515	33176	642	1878	774	136205826	749	3637	63.0	2752	5334	3149	374	444	1175	120.81052631578947	473.9578947368421	982.4	472.05263157894734	596.7473684210527
3	3	62	4	1	1964	168000	5	2	6510	40	5406	4091	802	820	24086	865	2972	1393	136058840	3412	33.4	1796	1515	33176	642	1878	774	136205826	749	3637	63.0	2752	5334	3149	374	444	1175	120.81052631578947	473.9578947368421	982.4	472.05263157894734	596.7473684210527
2	2	68	3	1	1985	176000	7	1	6510	40	5406	4091	802	820	24086	865	2972	1393	136058840	3412	33.4	1796	1515	33176	642	1878	774	136205826	749	3637	63.0	2752	5334	3149	374	444	1175	120.81052631578947	473.9578947368421	982.4	472.05263157894734	596.7473684210527
2	2	104	4	5	2004	325000	6	1	6510	40	5406	4091	802	820	24086	865	2972	1393	136058840	3412	33.4	1796	1515	33176	642	1878	774	136205826	749	3637	63.0	2752	5334	3149	374	444	1175	120.81052631578947	473.9578947368421	982.4	472.05263157894734	596.7473684210527
-1	2	108	2	5	2004	340000	5	1	6510	40	5406	4091	802	820	24086	865	2972	1393	136058840	3412	33.4	1796	1515	33176	642	1878	774	136205826	749	3637	63.0	2752	5334	3149	374	444	1175	120.81052631578947	473.9578947368421	982.4	472.05263157894734	596.7473684210527
1	3	81.5	3	1	1971	329000	4	2	9621	42	8340	6354	1323	1670	21471	1716	4972	1696	191914821	5498	30.6	2235	3167	28360	1397	3140	967	189942983	222	5855	52.6	5786	2116	4564	539	709	2201	162.88888888888889	261.44444444444446	486.1111111111111	696.6666666666666	1510
1	3	81.5	3	1	1971	329000	4	2	9621	42	8340	6354	1323	1670	21471	1716	4972	1696	191914821	5498	30.6	2235	3167	28360	1397	3140	967	189942983	222	5855	52.6	5786	2116	4564	539	709	2201	162.88888888888889	261.44444444444446	486.1111111111111	696.6666666666666	1510
2	2	48	2	1	1984	225000	6	2	9621	42	8340	6354	1323	1670	21471	1716	4972	1696	191914821	5498	30.6	2235	3167	28360	1397	3140	967	189942983	222	5855	52.6	5786	2116	4564	539	709	2201	162.88888888888889	261.44444444444446	486.1111111111111	696.6666666666666	1510
6	6	68.9	3	1	1973	260000	5	1	9621	42	8340	6354	1323	1670	21471	1716	4972	1696	191914821	5498	30.6	2235	3167	28360	1397	3140	967	189942983	222	5855	52.6	5786	2116	4564	539	709	2201	162.88888888888889	261.44444444444446	486.1111111111111	696.6666666666666	1510
3	3	46	2	1	1954	256000	6	2	9621	42	8340	6354	1323	1670	21471	1716	4972	1696	191914821	5498	30.6	2235	3167	28360	1397	3140	967	189942983	222	5855	52.6	5786	2116	4564	539	709	2201	162.88888888888889	261.44444444444446	486.1111111111111	696.6666666666666	1510
3	3	81.5	3	1	1972	268000	4	2	9621	42	8340	6354	1323	1670	21471	1716	4972	1696	191914821	5498	30.6	2235	3167	28360	1397	3140	967	189942983	222	5855	52.6	5786	2116	4564	539	709	2201	162.88888888888889	261.44444444444446	486.1111111111111	696.6666666666666	1510
1	4	42	2	1	1957	208000	5	1	9621	42	8340	6354	1323	1670	21471	1716	4972	1696	191914821	5498	30.6	2235	3167	28360	1397	3140	967	189942983	222	5855	52.6	5786	2116	4564	539	709	2201	162.88888888888889	261.44444444444446	486.1111111111111	696.6666666666666	1510
4	4	50	2	1	1952	260000	4	2	9621	42	8340	6354	1323	1670	21471	1716	4972	1696	191914821	5498	30.6	2235	3167	28360	1397	3140	967	189942983	222	5855	52.6	5786	2116	4564	539	709	2201	162.88888888888889	261.44444444444446	486.1111111111111	696.6666666666666	1510
6	6	44	2	1	1973	161000	5	1	9621	42	8340	6354	1323	1670	21471	1716	4972	1696	191914821	5498	30.6	2235	3167	28360	1397	3140	967	189942983	222	5855	52.6	5786	2116	4564	539	709	2201	162.88888888888889	261.44444444444446	486.1111111111111	696.6666666666666	1510
6	7	61	6	1	1954	299000	6	2	9621	42	8340	6354	1323	1670	21471	1716	4972	1696	191914821	5498	30.6	2235	3167	28360	1397	3140	967	189942983	222	5855	52.6	5786	2116	4564	539	709	2201	162.88888888888889	261.44444444444446	486.1111111111111	696.6666666666666	1510
1	3	56	3	1	1956	258000	5	1	9621	42	8340	6354	1323	1670	21471	1716	4972	1696	191914821	5498	30.6	2235	3167	28360	1397	3140	967	189942983	222	5855	52.6	5786	2116	4564	539	709	2201	162.88888888888889	261.44444444444446	486.1111111111111	696.6666666666666	1510
5	6	26	1	1	1954	165000	4	1	9621	42	8340	6354	1323	1670	21471	1716	4972	1696	191914821	5498	30.6	2235	3167	28360	1397	3140	967	189942983	222	5855	52.6	5786	2116	4564	539	709	2201	162.88888888888889	261.44444444444446	486.1111111111111	696.6666666666666	1510
2	3	54	2	1	1985	200000	4	2	9621	42	8340	6354	1323	1670	21471	1716	4972	1696	191914821	5498	30.6	2235	3167	28360	1397	3140	967	189942983	222	5855	52.6	5786	2116	4564	539	709	2201	162.88888888888889	261.44444444444446	486.1111111111111	696.6666666666666	1510
2	3	45	2	1	1956	231000	5	1	9621	42	8340	6354	1323	1670	21471	1716	4972	1696	191914821	5498	30.6	2235	3167	28360	1397	3140	967	189942983	222	5855	52.6	5786	2116	4564	539	709	2201	162.88888888888889	261.44444444444446	486.1111111111111	696.6666666666666	1510
3	3	52	2	1	1958	217000	6	1	9621	42	8340	6354	1323	1670	21471	1716	4972	1696	191914821	5498	30.6	2235	3167	28360	1397	3140	967	189942983	222	5855	52.6	5786	2116	4564	539	709	2201	162.88888888888889	261.44444444444446	486.1111111111111	696.6666666666666	1510
2	3	49	2	1	1953	220500	5	1	9621	42	8340	6354	1323	1670	21471	1716	4972	1696	191914821	5498	30.6	2235	3167	28360	1397	3140	967	189942983	222	5855	52.6	5786	2116	4564	539	709	2201	162.88888888888889	261.44444444444446	486.1111111111111	696.6666666666666	1510
1	3	41	2	1	1985	195000	4	2	9621	42	8340	6354	1323	1670	21471	1716	4972	1696	191914821	5498	30.6	2235	3167	28360	1397	3140	967	189942983	222	5855	52.6	5786	2116	4564	539	709	2201	162.88888888888889	261.44444444444446	486.1111111111111	696.6666666666666	1510
3	4	27	1	1	1959	149500	6	2	9621	42	8340	6354	1323	1670	21471	1716	4972	1696	191914821	5498	30.6	2235	3167	28360	1397	3140	967	189942983	222	5855	52.6	5786	2116	4564	539	709	2201	162.88888888888889	261.44444444444446	486.1111111111111	696.6666666666666	1510
3	3	54	2	1	1985	227000	4	2	9621	42	8340	6354	1323	1670	21471	1716	4972	1696	191914821	5498	30.6	2235	3167	28360	1397	3140	967	189942983	222	5855	52.6	5786	2116	4564	539	709	2201	162.88888888888889	261.44444444444446	486.1111111111111	696.6666666666666	1510
3	3	51	2	1	1953	224000	5	2	9621	42	8340	6354	1323	1670	21471	1716	4972	1696	191914821	5498	30.6	2235	3167	28360	1397	3140	967	189942983	222	5855	52.6	5786	2116	4564	539	709	2201	162.88888888888889	261.44444444444446	486.1111111111111	696.6666666666666	1510
1	6	59	2	1	1972	178000	4	2	9621	42	8340	6354	1323	1670	21471	1716	4972	1696	191914821	5498	30.6	2235	3167	28360	1397	3140	967	189942983	222	5855	52.6	5786	2116	4564	539	709	2201	162.88888888888889	261.44444444444446	486.1111111111111	696.6666666666666	1510
1	3	52	2	1	1958	252000	6	1	9621	42	8340	6354	1323	1670	21471	1716	4972	1696	191914821	5498	30.6	2235	3167	28360	1397	3140	967	189942983	222	5855	52.6	5786	2116	4564	539	709	2201	162.88888888888889	261.44444444444446	486.1111111111111	696.6666666666666	1510
1	6	74	3	1	1972	169000	5	2	9621	42	8340	6354	1323	1670	21471	1716	4972	1696	191914821	5498	30.6	2235	3167	28360	1397	3140	967	189942983	222	5855	52.6	5786	2116	4564	539	709	2201	162.88888888888889	261.44444444444446	486.1111111111111	696.6666666666666	1510
4	4	63	3	1	1955	295000	6	2	9621	42	8340	6354	1323	1670	21471	1716	4972	1696	191914821	5498	30.6	2235	3167	28360	1397	3140	967	189942983	222	5855	52.6	5786	2116	4564	539	709	2201	162.88888888888889	261.44444444444446	486.1111111111111	696.6666666666666	1510
1	4	53	2	1	1955	221000	4	2	9621	42	8340	6354	1323	1670	21471	1716	4972	1696	191914821	5498	30.6	2235	3167	28360	1397	3140	967	189942983	222	5855	52.6	5786	2116	4564	539	709	2201	162.88888888888889	261.44444444444446	486.1111111111111	696.6666666666666	1510
2	3	48	2	1	1957	240000	7	2	9621	42	8340	6354	1323	1670	21471	1716	4972	1696	191914821	5498	30.6	2235	3167	28360	1397	3140	967	189942983	222	5855	52.6	5786	2116	4564	539	709	2201	162.88888888888889	261.44444444444446	486.1111111111111	696.6666666666666	1510
2	3	45	2	1	1972	168000	4	2	9621	42	8340	6354	1323	1670	21471	1716	4972	1696	191914821	5498	30.6	2235	3167	28360	1397	3140	967	189942983	222	5855	52.6	5786	2116	4564	539	709	2201	162.88888888888889	261.44444444444446	486.1111111111111	696.6666666666666	1510
4	4	52	3	1	1956	265000	6	2	9621	42	8340	6354	1323	1670	21471	1716	4972	1696	191914821	5498	30.6	2235	3167	28360	1397	3140	967	189942983	222	5855	52.6	5786	2116	4564	539	709	2201	162.88888888888889	261.44444444444446	486.1111111111111	696.6666666666666	1510
1	3	68	3	1	1953	339000	5	1	9621	42	8340	6354	1323	1670	21471	1716	4972	1696	191914821	5498	30.6	2235	3167	28360	1397	3140	967	189942983	222	5855	52.6	5786	2116	4564	539	709	2201	162.88888888888889	261.44444444444446	486.1111111111111	696.6666666666666	1510
2	3	73	3	1	1953	316000	5	2	9621	42	8340	6354	1323	1670	21471	1716	4972	1696	191914821	5498	30.6	2235	3167	28360	1397	3140	967	189942983	222	5855	52.6	5786	2116	4564	539	709	2201	162.88888888888889	261.44444444444446	486.1111111111111	696.6666666666666	1510
5	6	74	3	1	1972	195000	5	2	9621	42	8340	6354	1323	1670	21471	1716	4972	1696	191914821	5498	30.6	2235	3167	28360	1397	3140	967	189942983	222	5855	52.6	5786	2116	4564	539	709	2201	162.88888888888889	261.44444444444446	486.1111111111111	696.6666666666666	1510
3	4	45	2	1	1957	233000	5	1	9621	42	8340	6354	1323	1670	21471	1716	4972	1696	191914821	5498	30.6	2235	3167	28360	1397	3140	967	189942983	222	5855	52.6	5786	2116	4564	539	709	2201	162.88888888888889	261.44444444444446	486.1111111111111	696.6666666666666	1510
3	3	55	2	1	1954	231000	5	2	9621	42	8340	6354	1323	1670	21471	1716	4972	1696	191914821	5498	30.6	2235	3167	28360	1397	3140	967	189942983	222	5855	52.6	5786	2116	4564	539	709	2201	162.88888888888889	261.44444444444446	486.1111111111111	696.6666666666666	1510
4	4	65	3	1	1954	295000	5	2	9621	42	8340	6354	1323	1670	21471	1716	4972	1696	191914821	5498	30.6	2235	3167	28360	1397	3140	967	189942983	222	5855	52.6	5786	2116	4564	539	709	2201	162.88888888888889	261.44444444444446	486.1111111111111	696.6666666666666	1510
3	3	66	3	1	1955	272000	7	2	9621	42	8340	6354	1323	1670	21471	1716	4972	1696	191914821	5498	30.6	2235	3167	28360	1397	3140	967	189942983	222	5855	52.6	5786	2116	4564	539	709	2201	162.88888888888889	261.44444444444446	486.1111111111111	696.6666666666666	1510
1	4	37	1	1	1955	201000	5	2	9621	42	8340	6354	1323	1670	21471	1716	4972	1696	191914821	5498	30.6	2235	3167	28360	1397	3140	967	189942983	222	5855	52.6	5786	2116	4564	539	709	2201	162.88888888888889	261.44444444444446	486.1111111111111	696.6666666666666	1510
6	6	44	2	1	1973	166000	5	1	9621	42	8340	6354	1323	1670	21471	1716	4972	1696	191914821	5498	30.6	2235	3167	28360	1397	3140	967	189942983	222	5855	52.6	5786	2116	4564	539	709	2201	162.88888888888889	261.44444444444446	486.1111111111111	696.6666666666666	1510
2	3	51	2	1	1953	250000	5	2	9621	42	8340	6354	1323	1670	21471	1716	4972	1696	191914821	5498	30.6	2235	3167	28360	1397	3140	967	189942983	222	5855	52.6	5786	2116	4564	539	709	2201	162.88888888888889	261.44444444444446	486.1111111111111	696.6666666666666	1510
2	4	52	2	1	1959	240000	6	2	9621	42	8340	6354	1323	1670	21471	1716	4972	1696	191914821	5498	30.6	2235	3167	28360	1397	3140	967	189942983	222	5855	52.6	5786	2116	4564	539	709	2201	162.88888888888889	261.44444444444446	486.1111111111111	696.6666666666666	1510
2	4	62	3	1	1955	261500	4	2	9621	42	8340	6354	1323	1670	21471	1716	4972	1696	191914821	5498	30.6	2235	3167	28360	1397	3140	967	189942983	222	5855	52.6	5786	2116	4564	539	709	2201	162.88888888888889	261.44444444444446	486.1111111111111	696.6666666666666	1510
3	6	74	3	1	1972	283000	4	2	9621	42	8340	6354	1323	1670	21471	1716	4972	1696	191914821	5498	30.6	2235	3167	28360	1397	3140	967	189942983	222	5855	52.6	5786	2116	4564	539	709	2201	162.88888888888889	261.44444444444446	486.1111111111111	696.6666666666666	1510
1	6	75	3	1	1972	183000	5	2	9621	42	8340	6354	1323	1670	21471	1716	4972	1696	191914821	5498	30.6	2235	3167	28360	1397	3140	967	189942983	222	5855	52.6	5786	2116	4564	539	709	2201	162.88888888888889	261.44444444444446	486.1111111111111	696.6666666666666	1510
2	3	54	2	1	1954	200000	5	2	9621	42	8340	6354	1323	1670	21471	1716	4972	1696	191914821	5498	30.6	2235	3167	28360	1397	3140	967	189942983	222	5855	52.6	5786	2116	4564	539	709	2201	162.88888888888889	261.44444444444446	486.1111111111111	696.6666666666666	1510
1	4	65	2	1	1954	260500	5	2	9621	42	8340	6354	1323	1670	21471	1716	4972	1696	191914821	5498	30.6	2235	3167	28360	1397	3140	967	189942983	222	5855	52.6	5786	2116	4564	539	709	2201	162.88888888888889	261.44444444444446	486.1111111111111	696.6666666666666	1510
6	6	57	2	1	1973	147000	5	1	9621	42	8340	6354	1323	1670	21471	1716	4972	1696	191914821	5498	30.6	2235	3167	28360	1397	3140	967	189942983	222	5855	52.6	5786	2116	4564	539	709	2201	162.88888888888889	261.44444444444446	486.1111111111111	696.6666666666666	1510
1	3	28	1	1	1955	156000	5	2	9621	42	8340	6354	1323	1670	21471	1716	4972	1696	191914821	5498	30.6	2235	3167	28360	1397	3140	967	189942983	222	5855	52.6	5786	2116	4564	539	709	2201	162.88888888888889	261.44444444444446	486.1111111111111	696.6666666666666	1510
2	4	51	2	1	1960	187000	6	2	9621	42	8340	6354	1323	1670	21471	1716	4972	1696	191914821	5498	30.6	2235	3167	28360	1397	3140	967	189942983	222	5855	52.6	5786	2116	4564	539	709	2201	162.88888888888889	261.44444444444446	486.1111111111111	696.6666666666666	1510
3	3	74	3	1	1973	224000	5	1	9621	42	8340	6354	1323	1670	21471	1716	4972	1696	191914821	5498	30.6	2235	3167	28360	1397	3140	967	189942983	222	5855	52.6	5786	2116	4564	539	709	2201	162.88888888888889	261.44444444444446	486.1111111111111	696.6666666666666	1510
1	3	116	4	1	1972	348000	5	2	9621	42	8340	6354	1323	1670	21471	1716	4972	1696	191914821	5498	30.6	2235	3167	28360	1397	3140	967	189942983	222	5855	52.6	5786	2116	4564	539	709	2201	162.88888888888889	261.44444444444446	486.1111111111111	696.6666666666666	1510
4	6	89	4	1	1972	256000	4	2	9621	42	8340	6354	1323	1670	21471	1716	4972	1696	191914821	5498	30.6	2235	3167	28360	1397	3140	967	189942983	222	5855	52.6	5786	2116	4564	539	709	2201	162.88888888888889	261.44444444444446	486.1111111111111	696.6666666666666	1510
1	4	85	2	1	1957	398000	6	2	9621	42	8340	6354	1323	1670	21471	1716	4972	1696	191914821	5498	30.6	2235	3167	28360	1397	3140	967	189942983	222	5855	52.6	5786	2116	4564	539	709	2201	162.88888888888889	261.44444444444446	486.1111111111111	696.6666666666666	1510
2	4	91	4	1	1973	215500	5	1	9621	42	8340	6354	1323	1670	21471	1716	4972	1696	191914821	5498	30.6	2235	3167	28360	1397	3140	967	189942983	222	5855	52.6	5786	2116	4564	539	709	2201	162.88888888888889	261.44444444444446	486.1111111111111	696.6666666666666	1510
2	4	25	1	1	2020	157900	1	1	9037	37	7309	5366	1078	871	20863	1687	4063	1169	150044090	4392	31.1	1520	2828	31735	1060	2421	639	150134245	367	4580	63.7	4230	1588	4095	523	845	1256	168.09677419354838	331.6774193548387	562.3548387096774	425.38709677419354	1079.4516129032259
2	4	85.5	4	1	1988	229000	6	1	9037	37	7309	5366	1078	871	20863	1687	4063	1169	150044090	4392	31.1	1520	2828	31735	1060	2421	639	150134245	367	4580	63.7	4230	1588	4095	523	845	1256	168.09677419354838	331.6774193548387	562.3548387096774	425.38709677419354	1079.4516129032259
2	4	85.5	4	1	1988	229000	6	1	9037	37	7309	5366	1078	871	20863	1687	4063	1169	150044090	4392	31.1	1520	2828	31735	1060	2421	639	150134245	367	4580	63.7	4230	1588	4095	523	845	1256	168.09677419354838	331.6774193548387	562.3548387096774	425.38709677419354	1079.4516129032259
1	4	53	2	1	2020	220580	1	1	9037	37	7309	5366	1078	871	20863	1687	4063	1169	150044090	4392	31.1	1520	2828	31735	1060	2421	639	150134245	367	4580	63.7	4230	1588	4095	523	845	1256	168.09677419354838	331.6774193548387	562.3548387096774	425.38709677419354	1079.4516129032259
2	4	67	3	1	2020	289298	1	1	9037	37	7309	5366	1078	871	20863	1687	4063	1169	150044090	4392	31.1	1520	2828	31735	1060	2421	639	150134245	367	4580	63.7	4230	1588	4095	523	845	1256	168.09677419354838	331.6774193548387	562.3548387096774	425.38709677419354	1079.4516129032259
2	4	33	1	1	2020	172864	1	1	9037	37	7309	5366	1078	871	20863	1687	4063	1169	150044090	4392	31.1	1520	2828	31735	1060	2421	639	150134245	367	4580	63.7	4230	1588	4095	523	845	1256	168.09677419354838	331.6774193548387	562.3548387096774	425.38709677419354	1079.4516129032259
1	2	72	3	3	2020	282000	2	1	9037	37	7309	5366	1078	871	20863	1687	4063	1169	150044090	4392	31.1	1520	2828	31735	1060	2421	639	150134245	367	4580	63.7	4230	1588	4095	523	845	1256	168.09677419354838	331.6774193548387	562.3548387096774	425.38709677419354	1079.4516129032259
1	2	72	4	3	2020	282000	2	1	9037	37	7309	5366	1078	871	20863	1687	4063	1169	150044090	4392	31.1	1520	2828	31735	1060	2421	639	150134245	367	4580	63.7	4230	1588	4095	523	845	1256	168.09677419354838	331.6774193548387	562.3548387096774	425.38709677419354	1079.4516129032259
3	4	33	1	1	2020	176296	1	1	9037	37	7309	5366	1078	871	20863	1687	4063	1169	150044090	4392	31.1	1520	2828	31735	1060	2421	639	150134245	367	4580	63.7	4230	1588	4095	523	845	1256	168.09677419354838	331.6774193548387	562.3548387096774	425.38709677419354	1079.4516129032259
2	4	67	3	1	2020	289298	1	1	9037	37	7309	5366	1078	871	20863	1687	4063	1169	150044090	4392	31.1	1520	2828	31735	1060	2421	639	150134245	367	4580	63.7	4230	1588	4095	523	845	1256	168.09677419354838	331.6774193548387	562.3548387096774	425.38709677419354	1079.4516129032259
3	4	67	3	1	2020	296266	1	1	9037	37	7309	5366	1078	871	20863	1687	4063	1169	150044090	4392	31.1	1520	2828	31735	1060	2421	639	150134245	367	4580	63.7	4230	1588	4095	523	845	1256	168.09677419354838	331.6774193548387	562.3548387096774	425.38709677419354	1079.4516129032259
1	2	72	4	3	2020	282000	2	1	9037	37	7309	5366	1078	871	20863	1687	4063	1169	150044090	4392	31.1	1520	2828	31735	1060	2421	639	150134245	367	4580	63.7	4230	1588	4095	523	845	1256	168.09677419354838	331.6774193548387	562.3548387096774	425.38709677419354	1079.4516129032259
1	2	72	4	3	2020	282000	2	1	9037	37	7309	5366	1078	871	20863	1687	4063	1169	150044090	4392	31.1	1520	2828	31735	1060	2421	639	150134245	367	4580	63.7	4230	1588	4095	523	845	1256	168.09677419354838	331.6774193548387	562.3548387096774	425.38709677419354	1079.4516129032259
1	2	72	3	3	2020	282000	2	1	9037	37	7309	5366	1078	871	20863	1687	4063	1169	150044090	4392	31.1	1520	2828	31735	1060	2421	639	150134245	367	4580	63.7	4230	1588	4095	523	845	1256	168.09677419354838	331.6774193548387	562.3548387096774	425.38709677419354	1079.4516129032259
1	4	43.5	2	1	2020	193709	1	1	9037	37	7309	5366	1078	871	20863	1687	4063	1169	150044090	4392	31.1	1520	2828	31735	1060	2421	639	150134245	367	4580	63.7	4230	1588	4095	523	845	1256	168.09677419354838	331.6774193548387	562.3548387096774	425.38709677419354	1079.4516129032259
1	4	53	2	1	2020	220580	1	1	9037	37	7309	5366	1078	871	20863	1687	4063	1169	150044090	4392	31.1	1520	2828	31735	1060	2421	639	150134245	367	4580	63.7	4230	1588	4095	523	845	1256	168.09677419354838	331.6774193548387	562.3548387096774	425.38709677419354	1079.4516129032259
2	4	33	1	1	2020	172864	1	1	9037	37	7309	5366	1078	871	20863	1687	4063	1169	150044090	4392	31.1	1520	2828	31735	1060	2421	639	150134245	367	4580	63.7	4230	1588	4095	523	845	1256	168.09677419354838	331.6774193548387	562.3548387096774	425.38709677419354	1079.4516129032259
1	4	43.5	2	1	2020	193709	1	1	9037	37	7309	5366	1078	871	20863	1687	4063	1169	150044090	4392	31.1	1520	2828	31735	1060	2421	639	150134245	367	4580	63.7	4230	1588	4095	523	845	1256	168.09677419354838	331.6774193548387	562.3548387096774	425.38709677419354	1079.4516129032259
1	4	43.5	2	1	2020	193709	1	1	9037	37	7309	5366	1078	871	20863	1687	4063	1169	150044090	4392	31.1	1520	2828	31735	1060	2421	639	150134245	367	4580	63.7	4230	1588	4095	523	845	1256	168.09677419354838	331.6774193548387	562.3548387096774	425.38709677419354	1079.4516129032259
3	3	75	3	5	1985	168000	5	1	9037	37	7309	5366	1078	871	20863	1687	4063	1169	150044090	4392	31.1	1520	2828	31735	1060	2421	639	150134245	367	4580	63.7	4230	1588	4095	523	845	1256	168.09677419354838	331.6774193548387	562.3548387096774	425.38709677419354	1079.4516129032259
3	3	75	3	5	1985	168000	5	1	9037	37	7309	5366	1078	871	20863	1687	4063	1169	150044090	4392	31.1	1520	2828	31735	1060	2421	639	150134245	367	4580	63.7	4230	1588	4095	523	845	1256	168.09677419354838	331.6774193548387	562.3548387096774	425.38709677419354	1079.4516129032259
3	4	60.5	3	1	2015	289000	3	2	9037	37	7309	5366	1078	871	20863	1687	4063	1169	150044090	4392	31.1	1520	2828	31735	1060	2421	639	150134245	367	4580	63.7	4230	1588	4095	523	845	1256	168.09677419354838	331.6774193548387	562.3548387096774	425.38709677419354	1079.4516129032259
4	4	88	4	1	1985	245000	6	1	9037	37	7309	5366	1078	871	20863	1687	4063	1169	150044090	4392	31.1	1520	2828	31735	1060	2421	639	150134245	367	4580	63.7	4230	1588	4095	523	845	1256	168.09677419354838	331.6774193548387	562.3548387096774	425.38709677419354	1079.4516129032259
4	4	88	4	1	1985	245000	6	1	9037	37	7309	5366	1078	871	20863	1687	4063	1169	150044090	4392	31.1	1520	2828	31735	1060	2421	639	150134245	367	4580	63.7	4230	1588	4095	523	845	1256	168.09677419354838	331.6774193548387	562.3548387096774	425.38709677419354	1079.4516129032259
3	4	70	3	1	1985	195000	6	1	9037	37	7309	5366	1078	871	20863	1687	4063	1169	150044090	4392	31.1	1520	2828	31735	1060	2421	639	150134245	367	4580	63.7	4230	1588	4095	523	845	1256	168.09677419354838	331.6774193548387	562.3548387096774	425.38709677419354	1079.4516129032259
3	3	70.5	3	1	1985	178000	6	1	9037	37	7309	5366	1078	871	20863	1687	4063	1169	150044090	4392	31.1	1520	2828	31735	1060	2421	639	150134245	367	4580	63.7	4230	1588	4095	523	845	1256	168.09677419354838	331.6774193548387	562.3548387096774	425.38709677419354	1079.4516129032259
2	2	113.5	5	3	1978	275000	5	1	9037	37	7309	5366	1078	871	20863	1687	4063	1169	150044090	4392	31.1	1520	2828	31735	1060	2421	639	150134245	367	4580	63.7	4230	1588	4095	523	845	1256	168.09677419354838	331.6774193548387	562.3548387096774	425.38709677419354	1079.4516129032259
1	3	30	1	1	1952	156000	3	1	9037	37	7309	5366	1078	871	20863	1687	4063	1169	150044090	4392	31.1	1520	2828	31735	1060	2421	639	150134245	367	4580	63.7	4230	1588	4095	523	845	1256	168.09677419354838	331.6774193548387	562.3548387096774	425.38709677419354	1079.4516129032259
5	6	33	1	1	1985	127000	6	1	9037	37	7309	5366	1078	871	20863	1687	4063	1169	150044090	4392	31.1	1520	2828	31735	1060	2421	639	150134245	367	4580	63.7	4230	1588	4095	523	845	1256	168.09677419354838	331.6774193548387	562.3548387096774	425.38709677419354	1079.4516129032259
1	2	77	3	3	2005	288000	5	1	9037	37	7309	5366	1078	871	20863	1687	4063	1169	150044090	4392	31.1	1520	2828	31735	1060	2421	639	150134245	367	4580	63.7	4230	1588	4095	523	845	1256	168.09677419354838	331.6774193548387	562.3548387096774	425.38709677419354	1079.4516129032259
6	6	80	3	1	1990	224000	6	1	9037	37	7309	5366	1078	871	20863	1687	4063	1169	150044090	4392	31.1	1520	2828	31735	1060	2421	639	150134245	367	4580	63.7	4230	1588	4095	523	845	1256	168.09677419354838	331.6774193548387	562.3548387096774	425.38709677419354	1079.4516129032259
3	4	65	3	1	2015	285000	3	2	9037	37	7309	5366	1078	871	20863	1687	4063	1169	150044090	4392	31.1	1520	2828	31735	1060	2421	639	150134245	367	4580	63.7	4230	1588	4095	523	845	1256	168.09677419354838	331.6774193548387	562.3548387096774	425.38709677419354	1079.4516129032259
2	4	46	2	1	1985	165000	6	1	9037	37	7309	5366	1078	871	20863	1687	4063	1169	150044090	4392	31.1	1520	2828	31735	1060	2421	639	150134245	367	4580	63.7	4230	1588	4095	523	845	1256	168.09677419354838	331.6774193548387	562.3548387096774	425.38709677419354	1079.4516129032259
2	2	106	4	3	1987	241000	5	1	9037	37	7309	5366	1078	871	20863	1687	4063	1169	150044090	4392	31.1	1520	2828	31735	1060	2421	639	150134245	367	4580	63.7	4230	1588	4095	523	845	1256	168.09677419354838	331.6774193548387	562.3548387096774	425.38709677419354	1079.4516129032259
2	4	38	2	1	2019	172000	3	1	9037	37	7309	5366	1078	871	20863	1687	4063	1169	150044090	4392	31.1	1520	2828	31735	1060	2421	639	150134245	367	4580	63.7	4230	1588	4095	523	845	1256	168.09677419354838	331.6774193548387	562.3548387096774	425.38709677419354	1079.4516129032259
2	3	65	3	1	2017	245000	3	1	9037	37	7309	5366	1078	871	20863	1687	4063	1169	150044090	4392	31.1	1520	2828	31735	1060	2421	639	150134245	367	4580	63.7	4230	1588	4095	523	845	1256	168.09677419354838	331.6774193548387	562.3548387096774	425.38709677419354	1079.4516129032259
4	4	74	3	1	1986	216000	5	1	9037	37	7309	5366	1078	871	20863	1687	4063	1169	150044090	4392	31.1	1520	2828	31735	1060	2421	639	150134245	367	4580	63.7	4230	1588	4095	523	845	1256	168.09677419354838	331.6774193548387	562.3548387096774	425.38709677419354	1079.4516129032259
1	2	72	3	3	2020	284000	2	1	9037	37	7309	5366	1078	871	20863	1687	4063	1169	150044090	4392	31.1	1520	2828	31735	1060	2421	639	150134245	367	4580	63.7	4230	1588	4095	523	845	1256	168.09677419354838	331.6774193548387	562.3548387096774	425.38709677419354	1079.4516129032259
-1	3	108	4	1	1985	235000	4	1	9037	37	7309	5366	1078	871	20863	1687	4063	1169	150044090	4392	31.1	1520	2828	31735	1060	2421	639	150134245	367	4580	63.7	4230	1588	4095	523	845	1256	168.09677419354838	331.6774193548387	562.3548387096774	425.38709677419354	1079.4516129032259
2	4	45	2	1	2003	185700	6	1	9037	37	7309	5366	1078	871	20863	1687	4063	1169	150044090	4392	31.1	1520	2828	31735	1060	2421	639	150134245	367	4580	63.7	4230	1588	4095	523	845	1256	168.09677419354838	331.6774193548387	562.3548387096774	425.38709677419354	1079.4516129032259
2	4	28	1	1	2018	150200	3	1	9037	37	7309	5366	1078	871	20863	1687	4063	1169	150044090	4392	31.1	1520	2828	31735	1060	2421	639	150134245	367	4580	63.7	4230	1588	4095	523	845	1256	168.09677419354838	331.6774193548387	562.3548387096774	425.38709677419354	1079.4516129032259
3	4	115	5	1	1988	263000	6	1	9037	37	7309	5366	1078	871	20863	1687	4063	1169	150044090	4392	31.1	1520	2828	31735	1060	2421	639	150134245	367	4580	63.7	4230	1588	4095	523	845	1256	168.09677419354838	331.6774193548387	562.3548387096774	425.38709677419354	1079.4516129032259
1	2	72	3	3	2020	285000	2	1	9037	37	7309	5366	1078	871	20863	1687	4063	1169	150044090	4392	31.1	1520	2828	31735	1060	2421	639	150134245	367	4580	63.7	4230	1588	4095	523	845	1256	168.09677419354838	331.6774193548387	562.3548387096774	425.38709677419354	1079.4516129032259
1	2	72	3	3	2020	287000	2	1	9037	37	7309	5366	1078	871	20863	1687	4063	1169	150044090	4392	31.1	1520	2828	31735	1060	2421	639	150134245	367	4580	63.7	4230	1588	4095	523	845	1256	168.09677419354838	331.6774193548387	562.3548387096774	425.38709677419354	1079.4516129032259
1	2	72	3	3	2020	285000	2	1	9037	37	7309	5366	1078	871	20863	1687	4063	1169	150044090	4392	31.1	1520	2828	31735	1060	2421	639	150134245	367	4580	63.7	4230	1588	4095	523	845	1256	168.09677419354838	331.6774193548387	562.3548387096774	425.38709677419354	1079.4516129032259
1	2	72	3	3	2020	285000	2	1	9037	37	7309	5366	1078	871	20863	1687	4063	1169	150044090	4392	31.1	1520	2828	31735	1060	2421	639	150134245	367	4580	63.7	4230	1588	4095	523	845	1256	168.09677419354838	331.6774193548387	562.3548387096774	425.38709677419354	1079.4516129032259
1	2	72	3	3	2020	284000	2	1	9037	37	7309	5366	1078	871	20863	1687	4063	1169	150044090	4392	31.1	1520	2828	31735	1060	2421	639	150134245	367	4580	63.7	4230	1588	4095	523	845	1256	168.09677419354838	331.6774193548387	562.3548387096774	425.38709677419354	1079.4516129032259
1	3	91	3	1	1982	220000	6	1	9037	37	7309	5366	1078	871	20863	1687	4063	1169	150044090	4392	31.1	1520	2828	31735	1060	2421	639	150134245	367	4580	63.7	4230	1588	4095	523	845	1256	168.09677419354838	331.6774193548387	562.3548387096774	425.38709677419354	1079.4516129032259
2	4	59	2	1	1987	190000	4	1	9037	37	7309	5366	1078	871	20863	1687	4063	1169	150044090	4392	31.1	1520	2828	31735	1060	2421	639	150134245	367	4580	63.7	4230	1588	4095	523	845	1256	168.09677419354838	331.6774193548387	562.3548387096774	425.38709677419354	1079.4516129032259
3	3	76	3	1	1984	190000	5	1	9037	37	7309	5366	1078	871	20863	1687	4063	1169	150044090	4392	31.1	1520	2828	31735	1060	2421	639	150134245	367	4580	63.7	4230	1588	4095	523	845	1256	168.09677419354838	331.6774193548387	562.3548387096774	425.38709677419354	1079.4516129032259
1	3	51	2	1	2008	185000	4	1	9037	37	7309	5366	1078	871	20863	1687	4063	1169	150044090	4392	31.1	1520	2828	31735	1060	2421	639	150134245	367	4580	63.7	4230	1588	4095	523	845	1256	168.09677419354838	331.6774193548387	562.3548387096774	425.38709677419354	1079.4516129032259
1	2	72	3	3	2020	287000	2	1	9037	37	7309	5366	1078	871	20863	1687	4063	1169	150044090	4392	31.1	1520	2828	31735	1060	2421	639	150134245	367	4580	63.7	4230	1588	4095	523	845	1256	168.09677419354838	331.6774193548387	562.3548387096774	425.38709677419354	1079.4516129032259
2	3	68	3	1	1986	185000	6	1	9037	37	7309	5366	1078	871	20863	1687	4063	1169	150044090	4392	31.1	1520	2828	31735	1060	2421	639	150134245	367	4580	63.7	4230	1588	4095	523	845	1256	168.09677419354838	331.6774193548387	562.3548387096774	425.38709677419354	1079.4516129032259
2	4	62	2	1	1982	136000	5	1	9037	37	7309	5366	1078	871	20863	1687	4063	1169	150044090	4392	31.1	1520	2828	31735	1060	2421	639	150134245	367	4580	63.7	4230	1588	4095	523	845	1256	168.09677419354838	331.6774193548387	562.3548387096774	425.38709677419354	1079.4516129032259
2	3	45	2	1	2017	198000	3	1	9037	37	7309	5366	1078	871	20863	1687	4063	1169	150044090	4392	31.1	1520	2828	31735	1060	2421	639	150134245	367	4580	63.7	4230	1588	4095	523	845	1256	168.09677419354838	331.6774193548387	562.3548387096774	425.38709677419354	1079.4516129032259
3	4	53	2	1	2015	244000	3	2	9037	37	7309	5366	1078	871	20863	1687	4063	1169	150044090	4392	31.1	1520	2828	31735	1060	2421	639	150134245	367	4580	63.7	4230	1588	4095	523	845	1256	168.09677419354838	331.6774193548387	562.3548387096774	425.38709677419354	1079.4516129032259
2	4	90	4	1	2003	290000	6	1	9037	37	7309	5366	1078	871	20863	1687	4063	1169	150044090	4392	31.1	1520	2828	31735	1060	2421	639	150134245	367	4580	63.7	4230	1588	4095	523	845	1256	168.09677419354838	331.6774193548387	562.3548387096774	425.38709677419354	1079.4516129032259
3	6	74.5	3	1	1973	219000	4	1	13691	42	11609	8175	1622	1496	20687	2572	7319	1965	263467412	7422	32.7	3139	4106	28449	1923	4480	1120	262663914	712	8018	59.5	7102	2758	6154	913	1092	3191	150.97560975609755	341.5121951219512	527.1219512195122	502.5609756097561	1396.560975609756
3	4	34.5	1	1	1977	139000	4	1	13691	42	11609	8175	1622	1496	20687	2572	7319	1965	263467412	7422	32.7	3139	4106	28449	1923	4480	1120	262663914	712	8018	59.5	7102	2758	6154	913	1092	3191	150.97560975609755	341.5121951219512	527.1219512195122	502.5609756097561	1396.560975609756
3	6	66.5	3	1	2019	310600	3	1	13691	42	11609	8175	1622	1496	20687	2572	7319	1965	263467412	7422	32.7	3139	4106	28449	1923	4480	1120	262663914	712	8018	59.5	7102	2758	6154	913	1092	3191	150.97560975609755	341.5121951219512	527.1219512195122	502.5609756097561	1396.560975609756
3	4	74.5	4	1	1973	185000	5	1	13691	42	11609	8175	1622	1496	20687	2572	7319	1965	263467412	7422	32.7	3139	4106	28449	1923	4480	1120	262663914	712	8018	59.5	7102	2758	6154	913	1092	3191	150.97560975609755	341.5121951219512	527.1219512195122	502.5609756097561	1396.560975609756
2	2	108.7	5	3	1974	230000	5	1	13691	42	11609	8175	1622	1496	20687	2572	7319	1965	263467412	7422	32.7	3139	4106	28449	1923	4480	1120	262663914	712	8018	59.5	7102	2758	6154	913	1092	3191	150.97560975609755	341.5121951219512	527.1219512195122	502.5609756097561	1396.560975609756
2	3	74.5	3	1	1973	205000	4	1	13691	42	11609	8175	1622	1496	20687	2572	7319	1965	263467412	7422	32.7	3139	4106	28449	1923	4480	1120	262663914	712	8018	59.5	7102	2758	6154	913	1092	3191	150.97560975609755	341.5121951219512	527.1219512195122	502.5609756097561	1396.560975609756
3	4	34.5	1	1	1977	139000	4	1	13691	42	11609	8175	1622	1496	20687	2572	7319	1965	263467412	7422	32.7	3139	4106	28449	1923	4480	1120	262663914	712	8018	59.5	7102	2758	6154	913	1092	3191	150.97560975609755	341.5121951219512	527.1219512195122	502.5609756097561	1396.560975609756
1	4	58.5	2	1	1977	139000	4	1	13691	42	11609	8175	1622	1496	20687	2572	7319	1965	263467412	7422	32.7	3139	4106	28449	1923	4480	1120	262663914	712	8018	59.5	7102	2758	6154	913	1092	3191	150.97560975609755	341.5121951219512	527.1219512195122	502.5609756097561	1396.560975609756
3	6	74.5	3	1	1973	219000	4	1	13691	42	11609	8175	1622	1496	20687	2572	7319	1965	263467412	7422	32.7	3139	4106	28449	1923	4480	1120	262663914	712	8018	59.5	7102	2758	6154	913	1092	3191	150.97560975609755	341.5121951219512	527.1219512195122	502.5609756097561	1396.560975609756
2	2	119.3	5	3	1974	179000	5	1	13691	42	11609	8175	1622	1496	20687	2572	7319	1965	263467412	7422	32.7	3139	4106	28449	1923	4480	1120	262663914	712	8018	59.5	7102	2758	6154	913	1092	3191	150.97560975609755	341.5121951219512	527.1219512195122	502.5609756097561	1396.560975609756
2	3	38.5	2	1	1962	165000	5	2	13691	42	11609	8175	1622	1496	20687	2572	7319	1965	263467412	7422	32.7	3139	4106	28449	1923	4480	1120	262663914	712	8018	59.5	7102	2758	6154	913	1092	3191	150.97560975609755	341.5121951219512	527.1219512195122	502.5609756097561	1396.560975609756
3	4	74.5	4	1	1973	185000	5	1	13691	42	11609	8175	1622	1496	20687	2572	7319	1965	263467412	7422	32.7	3139	4106	28449	1923	4480	1120	262663914	712	8018	59.5	7102	2758	6154	913	1092	3191	150.97560975609755	341.5121951219512	527.1219512195122	502.5609756097561	1396.560975609756
1	4	80.5	4	1	1959	252000	5	1	13691	42	11609	8175	1622	1496	20687	2572	7319	1965	263467412	7422	32.7	3139	4106	28449	1923	4480	1120	262663914	712	8018	59.5	7102	2758	6154	913	1092	3191	150.97560975609755	341.5121951219512	527.1219512195122	502.5609756097561	1396.560975609756
2	3	38.5	2	1	1962	165000	5	2	13691	42	11609	8175	1622	1496	20687	2572	7319	1965	263467412	7422	32.7	3139	4106	28449	1923	4480	1120	262663914	712	8018	59.5	7102	2758	6154	913	1092	3191	150.97560975609755	341.5121951219512	527.1219512195122	502.5609756097561	1396.560975609756
3	6	66.5	3	1	2019	310600	3	1	13691	42	11609	8175	1622	1496	20687	2572	7319	1965	263467412	7422	32.7	3139	4106	28449	1923	4480	1120	262663914	712	8018	59.5	7102	2758	6154	913	1092	3191	150.97560975609755	341.5121951219512	527.1219512195122	502.5609756097561	1396.560975609756
1	2	92	4	4	2020	363400	2	1	13691	42	11609	8175	1622	1496	20687	2572	7319	1965	263467412	7422	32.7	3139	4106	28449	1923	4480	1120	262663914	712	8018	59.5	7102	2758	6154	913	1092	3191	150.97560975609755	341.5121951219512	527.1219512195122	502.5609756097561	1396.560975609756
2	2	97.2	4	3	1974	197000	5	1	13691	42	11609	8175	1622	1496	20687	2572	7319	1965	263467412	7422	32.7	3139	4106	28449	1923	4480	1120	262663914	712	8018	59.5	7102	2758	6154	913	1092	3191	150.97560975609755	341.5121951219512	527.1219512195122	502.5609756097561	1396.560975609756
3	6	66.5	3	1	2019	310600	3	1	13691	42	11609	8175	1622	1496	20687	2572	7319	1965	263467412	7422	32.7	3139	4106	28449	1923	4480	1120	262663914	712	8018	59.5	7102	2758	6154	913	1092	3191	150.97560975609755	341.5121951219512	527.1219512195122	502.5609756097561	1396.560975609756
4	4	74.5	3	1	1978	217000	4	1	13691	42	11609	8175	1622	1496	20687	2572	7319	1965	263467412	7422	32.7	3139	4106	28449	1923	4480	1120	262663914	712	8018	59.5	7102	2758	6154	913	1092	3191	150.97560975609755	341.5121951219512	527.1219512195122	502.5609756097561	1396.560975609756
1	2	108.7	5	3	1974	210000	5	1	13691	42	11609	8175	1622	1496	20687	2572	7319	1965	263467412	7422	32.7	3139	4106	28449	1923	4480	1120	262663914	712	8018	59.5	7102	2758	6154	913	1092	3191	150.97560975609755	341.5121951219512	527.1219512195122	502.5609756097561	1396.560975609756
2	3	91.5	4	1	1977	278000	5	1	13691	42	11609	8175	1622	1496	20687	2572	7319	1965	263467412	7422	32.7	3139	4106	28449	1923	4480	1120	262663914	712	8018	59.5	7102	2758	6154	913	1092	3191	150.97560975609755	341.5121951219512	527.1219512195122	502.5609756097561	1396.560975609756
1	3	78	4	1	1976	259000	6	1	13691	42	11609	8175	1622	1496	20687	2572	7319	1965	263467412	7422	32.7	3139	4106	28449	1923	4480	1120	262663914	712	8018	59.5	7102	2758	6154	913	1092	3191	150.97560975609755	341.5121951219512	527.1219512195122	502.5609756097561	1396.560975609756
2	3	91.5	4	1	1977	278000	5	1	13691	42	11609	8175	1622	1496	20687	2572	7319	1965	263467412	7422	32.7	3139	4106	28449	1923	4480	1120	262663914	712	8018	59.5	7102	2758	6154	913	1092	3191	150.97560975609755	341.5121951219512	527.1219512195122	502.5609756097561	1396.560975609756
4	4	49.5	2	1	1978	148000	4	1	13691	42	11609	8175	1622	1496	20687	2572	7319	1965	263467412	7422	32.7	3139	4106	28449	1923	4480	1120	262663914	712	8018	59.5	7102	2758	6154	913	1092	3191	150.97560975609755	341.5121951219512	527.1219512195122	502.5609756097561	1396.560975609756
2	2	60	2	1	1974	163000	5	1	13691	42	11609	8175	1622	1496	20687	2572	7319	1965	263467412	7422	32.7	3139	4106	28449	1923	4480	1120	262663914	712	8018	59.5	7102	2758	6154	913	1092	3191	150.97560975609755	341.5121951219512	527.1219512195122	502.5609756097561	1396.560975609756
2	3	55.5	2	1	1960	195000	5	1	13691	42	11609	8175	1622	1496	20687	2572	7319	1965	263467412	7422	32.7	3139	4106	28449	1923	4480	1120	262663914	712	8018	59.5	7102	2758	6154	913	1092	3191	150.97560975609755	341.5121951219512	527.1219512195122	502.5609756097561	1396.560975609756
2	3	59.8	3	1	1959	229000	5	1	13691	42	11609	8175	1622	1496	20687	2572	7319	1965	263467412	7422	32.7	3139	4106	28449	1923	4480	1120	262663914	712	8018	59.5	7102	2758	6154	913	1092	3191	150.97560975609755	341.5121951219512	527.1219512195122	502.5609756097561	1396.560975609756
1	6	48.5	2	1	2005	275000	6	2	13691	42	11609	8175	1622	1496	20687	2572	7319	1965	263467412	7422	32.7	3139	4106	28449	1923	4480	1120	262663914	712	8018	59.5	7102	2758	6154	913	1092	3191	150.97560975609755	341.5121951219512	527.1219512195122	502.5609756097561	1396.560975609756
1	3	60	3	1	1960	188000	5	1	13691	42	11609	8175	1622	1496	20687	2572	7319	1965	263467412	7422	32.7	3139	4106	28449	1923	4480	1120	262663914	712	8018	59.5	7102	2758	6154	913	1092	3191	150.97560975609755	341.5121951219512	527.1219512195122	502.5609756097561	1396.560975609756
1	3	60	3	1	1958	209000	7	1	13691	42	11609	8175	1622	1496	20687	2572	7319	1965	263467412	7422	32.7	3139	4106	28449	1923	4480	1120	262663914	712	8018	59.5	7102	2758	6154	913	1092	3191	150.97560975609755	341.5121951219512	527.1219512195122	502.5609756097561	1396.560975609756
1	5	55	2	1	1974	162000	5	1	13691	42	11609	8175	1622	1496	20687	2572	7319	1965	263467412	7422	32.7	3139	4106	28449	1923	4480	1120	262663914	712	8018	59.5	7102	2758	6154	913	1092	3191	150.97560975609755	341.5121951219512	527.1219512195122	502.5609756097561	1396.560975609756
1	3	59	2	1	1967	204000	5	1	13691	42	11609	8175	1622	1496	20687	2572	7319	1965	263467412	7422	32.7	3139	4106	28449	1923	4480	1120	262663914	712	8018	59.5	7102	2758	6154	913	1092	3191	150.97560975609755	341.5121951219512	527.1219512195122	502.5609756097561	1396.560975609756
3	3	54	2	1	1961	217000	5	2	13691	42	11609	8175	1622	1496	20687	2572	7319	1965	263467412	7422	32.7	3139	4106	28449	1923	4480	1120	262663914	712	8018	59.5	7102	2758	6154	913	1092	3191	150.97560975609755	341.5121951219512	527.1219512195122	502.5609756097561	1396.560975609756
3	3	56	2	1	1989	162000	5	1	13691	42	11609	8175	1622	1496	20687	2572	7319	1965	263467412	7422	32.7	3139	4106	28449	1923	4480	1120	262663914	712	8018	59.5	7102	2758	6154	913	1092	3191	150.97560975609755	341.5121951219512	527.1219512195122	502.5609756097561	1396.560975609756
5	5	53	2	1	1981	155000	6	2	13691	42	11609	8175	1622	1496	20687	2572	7319	1965	263467412	7422	32.7	3139	4106	28449	1923	4480	1120	262663914	712	8018	59.5	7102	2758	6154	913	1092	3191	150.97560975609755	341.5121951219512	527.1219512195122	502.5609756097561	1396.560975609756
3	4	41	2	1	1959	188000	5	1	13691	42	11609	8175	1622	1496	20687	2572	7319	1965	263467412	7422	32.7	3139	4106	28449	1923	4480	1120	262663914	712	8018	59.5	7102	2758	6154	913	1092	3191	150.97560975609755	341.5121951219512	527.1219512195122	502.5609756097561	1396.560975609756
1	3	48	2	1	1960	172090	5	1	13691	42	11609	8175	1622	1496	20687	2572	7319	1965	263467412	7422	32.7	3139	4106	28449	1923	4480	1120	262663914	712	8018	59.5	7102	2758	6154	913	1092	3191	150.97560975609755	341.5121951219512	527.1219512195122	502.5609756097561	1396.560975609756
4	8	55	2	1	1960	202334	4	2	13691	42	11609	8175	1622	1496	20687	2572	7319	1965	263467412	7422	32.7	3139	4106	28449	1923	4480	1120	262663914	712	8018	59.5	7102	2758	6154	913	1092	3191	150.97560975609755	341.5121951219512	527.1219512195122	502.5609756097561	1396.560975609756
4	4	61	2	1	1977	140000	6	1	13691	42	11609	8175	1622	1496	20687	2572	7319	1965	263467412	7422	32.7	3139	4106	28449	1923	4480	1120	262663914	712	8018	59.5	7102	2758	6154	913	1092	3191	150.97560975609755	341.5121951219512	527.1219512195122	502.5609756097561	1396.560975609756
2	3	29	6	1	1960	150000	5	1	13691	42	11609	8175	1622	1496	20687	2572	7319	1965	263467412	7422	32.7	3139	4106	28449	1923	4480	1120	262663914	712	8018	59.5	7102	2758	6154	913	1092	3191	150.97560975609755	341.5121951219512	527.1219512195122	502.5609756097561	1396.560975609756
7	8	55	2	1	1960	210000	4	2	13691	42	11609	8175	1622	1496	20687	2572	7319	1965	263467412	7422	32.7	3139	4106	28449	1923	4480	1120	262663914	712	8018	59.5	7102	2758	6154	913	1092	3191	150.97560975609755	341.5121951219512	527.1219512195122	502.5609756097561	1396.560975609756
2	3	42	2	1	1976	130000	6	1	13691	42	11609	8175	1622	1496	20687	2572	7319	1965	263467412	7422	32.7	3139	4106	28449	1923	4480	1120	262663914	712	8018	59.5	7102	2758	6154	913	1092	3191	150.97560975609755	341.5121951219512	527.1219512195122	502.5609756097561	1396.560975609756
1	3	48	2	1	1958	173000	6	1	13691	42	11609	8175	1622	1496	20687	2572	7319	1965	263467412	7422	32.7	3139	4106	28449	1923	4480	1120	262663914	712	8018	59.5	7102	2758	6154	913	1092	3191	150.97560975609755	341.5121951219512	527.1219512195122	502.5609756097561	1396.560975609756
5	6	32	1	1	2005	185000	6	2	13691	42	11609	8175	1622	1496	20687	2572	7319	1965	263467412	7422	32.7	3139	4106	28449	1923	4480	1120	262663914	712	8018	59.5	7102	2758	6154	913	1092	3191	150.97560975609755	341.5121951219512	527.1219512195122	502.5609756097561	1396.560975609756
3	4	38	2	1	1959	168000	6	2	13691	42	11609	8175	1622	1496	20687	2572	7319	1965	263467412	7422	32.7	3139	4106	28449	1923	4480	1120	262663914	712	8018	59.5	7102	2758	6154	913	1092	3191	150.97560975609755	341.5121951219512	527.1219512195122	502.5609756097561	1396.560975609756
3	3	48	2	1	1958	172000	7	1	13691	42	11609	8175	1622	1496	20687	2572	7319	1965	263467412	7422	32.7	3139	4106	28449	1923	4480	1120	262663914	712	8018	59.5	7102	2758	6154	913	1092	3191	150.97560975609755	341.5121951219512	527.1219512195122	502.5609756097561	1396.560975609756
1	3	40	2	1	1976	156000	6	1	13691	42	11609	8175	1622	1496	20687	2572	7319	1965	263467412	7422	32.7	3139	4106	28449	1923	4480	1120	262663914	712	8018	59.5	7102	2758	6154	913	1092	3191	150.97560975609755	341.5121951219512	527.1219512195122	502.5609756097561	1396.560975609756
3	4	49	2	1	1959	185000	5	1	13691	42	11609	8175	1622	1496	20687	2572	7319	1965	263467412	7422	32.7	3139	4106	28449	1923	4480	1120	262663914	712	8018	59.5	7102	2758	6154	913	1092	3191	150.97560975609755	341.5121951219512	527.1219512195122	502.5609756097561	1396.560975609756
3	3	40	2	1	1958	170000	7	1	13691	42	11609	8175	1622	1496	20687	2572	7319	1965	263467412	7422	32.7	3139	4106	28449	1923	4480	1120	262663914	712	8018	59.5	7102	2758	6154	913	1092	3191	150.97560975609755	341.5121951219512	527.1219512195122	502.5609756097561	1396.560975609756
4	4	45	2	1	1964	220000	4	2	13691	42	11609	8175	1622	1496	20687	2572	7319	1965	263467412	7422	32.7	3139	4106	28449	1923	4480	1120	262663914	712	8018	59.5	7102	2758	6154	913	1092	3191	150.97560975609755	341.5121951219512	527.1219512195122	502.5609756097561	1396.560975609756
2	5	34	1	1	1980	110000	6	1	13691	42	11609	8175	1622	1496	20687	2572	7319	1965	263467412	7422	32.7	3139	4106	28449	1923	4480	1120	262663914	712	8018	59.5	7102	2758	6154	913	1092	3191	150.97560975609755	341.5121951219512	527.1219512195122	502.5609756097561	1396.560975609756
1	4	43	2	1	1961	164000	5	1	13691	42	11609	8175	1622	1496	20687	2572	7319	1965	263467412	7422	32.7	3139	4106	28449	1923	4480	1120	262663914	712	8018	59.5	7102	2758	6154	913	1092	3191	150.97560975609755	341.5121951219512	527.1219512195122	502.5609756097561	1396.560975609756
2	5	52	2	1	1973	149000	4	1	13691	42	11609	8175	1622	1496	20687	2572	7319	1965	263467412	7422	32.7	3139	4106	28449	1923	4480	1120	262663914	712	8018	59.5	7102	2758	6154	913	1092	3191	150.97560975609755	341.5121951219512	527.1219512195122	502.5609756097561	1396.560975609756
2	3	44	2	1	1960	191000	5	2	13691	42	11609	8175	1622	1496	20687	2572	7319	1965	263467412	7422	32.7	3139	4106	28449	1923	4480	1120	262663914	712	8018	59.5	7102	2758	6154	913	1092	3191	150.97560975609755	341.5121951219512	527.1219512195122	502.5609756097561	1396.560975609756
4	5	55	2	1	1974	157000	5	1	13691	42	11609	8175	1622	1496	20687	2572	7319	1965	263467412	7422	32.7	3139	4106	28449	1923	4480	1120	262663914	712	8018	59.5	7102	2758	6154	913	1092	3191	150.97560975609755	341.5121951219512	527.1219512195122	502.5609756097561	1396.560975609756
4	5	48	2	1	2000	170000	6	1	13691	42	11609	8175	1622	1496	20687	2572	7319	1965	263467412	7422	32.7	3139	4106	28449	1923	4480	1120	262663914	712	8018	59.5	7102	2758	6154	913	1092	3191	150.97560975609755	341.5121951219512	527.1219512195122	502.5609756097561	1396.560975609756
2	3	60	2	1	1974	138000	5	1	13691	42	11609	8175	1622	1496	20687	2572	7319	1965	263467412	7422	32.7	3139	4106	28449	1923	4480	1120	262663914	712	8018	59.5	7102	2758	6154	913	1092	3191	150.97560975609755	341.5121951219512	527.1219512195122	502.5609756097561	1396.560975609756
3	3	46	2	1	1961	186000	6	2	13691	42	11609	8175	1622	1496	20687	2572	7319	1965	263467412	7422	32.7	3139	4106	28449	1923	4480	1120	262663914	712	8018	59.5	7102	2758	6154	913	1092	3191	150.97560975609755	341.5121951219512	527.1219512195122	502.5609756097561	1396.560975609756
1	4	51	2	1	1958	200000	7	1	13691	42	11609	8175	1622	1496	20687	2572	7319	1965	263467412	7422	32.7	3139	4106	28449	1923	4480	1120	262663914	712	8018	59.5	7102	2758	6154	913	1092	3191	150.97560975609755	341.5121951219512	527.1219512195122	502.5609756097561	1396.560975609756
2	4	43	2	1	1961	188000	5	1	13691	42	11609	8175	1622	1496	20687	2572	7319	1965	263467412	7422	32.7	3139	4106	28449	1923	4480	1120	262663914	712	8018	59.5	7102	2758	6154	913	1092	3191	150.97560975609755	341.5121951219512	527.1219512195122	502.5609756097561	1396.560975609756
6	6	48	2	1	2005	251000	6	2	13691	42	11609	8175	1622	1496	20687	2572	7319	1965	263467412	7422	32.7	3139	4106	28449	1923	4480	1120	262663914	712	8018	59.5	7102	2758	6154	913	1092	3191	150.97560975609755	341.5121951219512	527.1219512195122	502.5609756097561	1396.560975609756
2	4	49	2	1	1961	145000	5	1	13691	42	11609	8175	1622	1496	20687	2572	7319	1965	263467412	7422	32.7	3139	4106	28449	1923	4480	1120	262663914	712	8018	59.5	7102	2758	6154	913	1092	3191	150.97560975609755	341.5121951219512	527.1219512195122	502.5609756097561	1396.560975609756
2	4	54	2	1	1980	135000	4	1	13691	42	11609	8175	1622	1496	20687	2572	7319	1965	263467412	7422	32.7	3139	4106	28449	1923	4480	1120	262663914	712	8018	59.5	7102	2758	6154	913	1092	3191	150.97560975609755	341.5121951219512	527.1219512195122	502.5609756097561	1396.560975609756
3	4	46	2	1	2013	218000	4	2	13691	42	11609	8175	1622	1496	20687	2572	7319	1965	263467412	7422	32.7	3139	4106	28449	1923	4480	1120	262663914	712	8018	59.5	7102	2758	6154	913	1092	3191	150.97560975609755	341.5121951219512	527.1219512195122	502.5609756097561	1396.560975609756
3	3	40	2	1	1958	170000	7	1	13691	42	11609	8175	1622	1496	20687	2572	7319	1965	263467412	7422	32.7	3139	4106	28449	1923	4480	1120	262663914	712	8018	59.5	7102	2758	6154	913	1092	3191	150.97560975609755	341.5121951219512	527.1219512195122	502.5609756097561	1396.560975609756
2	5	53	2	1	1981	163000	6	2	13691	42	11609	8175	1622	1496	20687	2572	7319	1965	263467412	7422	32.7	3139	4106	28449	1923	4480	1120	262663914	712	8018	59.5	7102	2758	6154	913	1092	3191	150.97560975609755	341.5121951219512	527.1219512195122	502.5609756097561	1396.560975609756
3	6	29	1	1	1985	121000	6	2	13691	42	11609	8175	1622	1496	20687	2572	7319	1965	263467412	7422	32.7	3139	4106	28449	1923	4480	1120	262663914	712	8018	59.5	7102	2758	6154	913	1092	3191	150.97560975609755	341.5121951219512	527.1219512195122	502.5609756097561	1396.560975609756
3	5	57	2	1	2018	255000	3	1	13691	42	11609	8175	1622	1496	20687	2572	7319	1965	263467412	7422	32.7	3139	4106	28449	1923	4480	1120	262663914	712	8018	59.5	7102	2758	6154	913	1092	3191	150.97560975609755	341.5121951219512	527.1219512195122	502.5609756097561	1396.560975609756
3	3	49	2	1	1959	161000	5	1	13691	42	11609	8175	1622	1496	20687	2572	7319	1965	263467412	7422	32.7	3139	4106	28449	1923	4480	1120	262663914	712	8018	59.5	7102	2758	6154	913	1092	3191	150.97560975609755	341.5121951219512	527.1219512195122	502.5609756097561	1396.560975609756
2	4	60	2	1	1960	220000	5	1	13691	42	11609	8175	1622	1496	20687	2572	7319	1965	263467412	7422	32.7	3139	4106	28449	1923	4480	1120	262663914	712	8018	59.5	7102	2758	6154	913	1092	3191	150.97560975609755	341.5121951219512	527.1219512195122	502.5609756097561	1396.560975609756
3	4	52	2	1	1959	186000	5	1	13691	42	11609	8175	1622	1496	20687	2572	7319	1965	263467412	7422	32.7	3139	4106	28449	1923	4480	1120	262663914	712	8018	59.5	7102	2758	6154	913	1092	3191	150.97560975609755	341.5121951219512	527.1219512195122	502.5609756097561	1396.560975609756
4	4	48	2	1	1959	182000	5	1	13691	42	11609	8175	1622	1496	20687	2572	7319	1965	263467412	7422	32.7	3139	4106	28449	1923	4480	1120	262663914	712	8018	59.5	7102	2758	6154	913	1092	3191	150.97560975609755	341.5121951219512	527.1219512195122	502.5609756097561	1396.560975609756
2	3	54	2	1	1977	150000	5	1	13691	42	11609	8175	1622	1496	20687	2572	7319	1965	263467412	7422	32.7	3139	4106	28449	1923	4480	1120	262663914	712	8018	59.5	7102	2758	6154	913	1092	3191	150.97560975609755	341.5121951219512	527.1219512195122	502.5609756097561	1396.560975609756
2	4	43	2	1	1961	153000	5	1	13691	42	11609	8175	1622	1496	20687	2572	7319	1965	263467412	7422	32.7	3139	4106	28449	1923	4480	1120	262663914	712	8018	59.5	7102	2758	6154	913	1092	3191	150.97560975609755	341.5121951219512	527.1219512195122	502.5609756097561	1396.560975609756
4	4	49	2	1	1959	162000	5	1	13691	42	11609	8175	1622	1496	20687	2572	7319	1965	263467412	7422	32.7	3139	4106	28449	1923	4480	1120	262663914	712	8018	59.5	7102	2758	6154	913	1092	3191	150.97560975609755	341.5121951219512	527.1219512195122	502.5609756097561	1396.560975609756
2	4	60	3	1	1960	220000	5	1	13691	42	11609	8175	1622	1496	20687	2572	7319	1965	263467412	7422	32.7	3139	4106	28449	1923	4480	1120	262663914	712	8018	59.5	7102	2758	6154	913	1092	3191	150.97560975609755	341.5121951219512	527.1219512195122	502.5609756097561	1396.560975609756
1	3	67	2	1	1976	215000	6	1	13691	42	11609	8175	1622	1496	20687	2572	7319	1965	263467412	7422	32.7	3139	4106	28449	1923	4480	1120	262663914	712	8018	59.5	7102	2758	6154	913	1092	3191	150.97560975609755	341.5121951219512	527.1219512195122	502.5609756097561	1396.560975609756
4	6	72	3	1	1976	172000	4	2	13691	42	11609	8175	1622	1496	20687	2572	7319	1965	263467412	7422	32.7	3139	4106	28449	1923	4480	1120	262663914	712	8018	59.5	7102	2758	6154	913	1092	3191	150.97560975609755	341.5121951219512	527.1219512195122	502.5609756097561	1396.560975609756
2	4	61	3	1	2013	299000	4	2	13691	42	11609	8175	1622	1496	20687	2572	7319	1965	263467412	7422	32.7	3139	4106	28449	1923	4480	1120	262663914	712	8018	59.5	7102	2758	6154	913	1092	3191	150.97560975609755	341.5121951219512	527.1219512195122	502.5609756097561	1396.560975609756
1	2	92	4	3	1991	275000	4	1	13691	42	11609	8175	1622	1496	20687	2572	7319	1965	263467412	7422	32.7	3139	4106	28449	1923	4480	1120	262663914	712	8018	59.5	7102	2758	6154	913	1092	3191	150.97560975609755	341.5121951219512	527.1219512195122	502.5609756097561	1396.560975609756
1	2	81	3	3	1980	254000	6	1	13691	42	11609	8175	1622	1496	20687	2572	7319	1965	263467412	7422	32.7	3139	4106	28449	1923	4480	1120	262663914	712	8018	59.5	7102	2758	6154	913	1092	3191	150.97560975609755	341.5121951219512	527.1219512195122	502.5609756097561	1396.560975609756
3	5	74	3	1	1973	156000	4	1	13691	42	11609	8175	1622	1496	20687	2572	7319	1965	263467412	7422	32.7	3139	4106	28449	1923	4480	1120	262663914	712	8018	59.5	7102	2758	6154	913	1092	3191	150.97560975609755	341.5121951219512	527.1219512195122	502.5609756097561	1396.560975609756
1	3	68	3	1	1981	169000	5	1	13691	42	11609	8175	1622	1496	20687	2572	7319	1965	263467412	7422	32.7	3139	4106	28449	1923	4480	1120	262663914	712	8018	59.5	7102	2758	6154	913	1092	3191	150.97560975609755	341.5121951219512	527.1219512195122	502.5609756097561	1396.560975609756
1	6	75	3	1	1983	190000	4	1	13691	42	11609	8175	1622	1496	20687	2572	7319	1965	263467412	7422	32.7	3139	4106	28449	1923	4480	1120	262663914	712	8018	59.5	7102	2758	6154	913	1092	3191	150.97560975609755	341.5121951219512	527.1219512195122	502.5609756097561	1396.560975609756
3	3	88	4	1	1989	265000	5	1	13691	42	11609	8175	1622	1496	20687	2572	7319	1965	263467412	7422	32.7	3139	4106	28449	1923	4480	1120	262663914	712	8018	59.5	7102	2758	6154	913	1092	3191	150.97560975609755	341.5121951219512	527.1219512195122	502.5609756097561	1396.560975609756
2	2	107	2	3	1960	222000	5	1	13691	42	11609	8175	1622	1496	20687	2572	7319	1965	263467412	7422	32.7	3139	4106	28449	1923	4480	1120	262663914	712	8018	59.5	7102	2758	6154	913	1092	3191	150.97560975609755	341.5121951219512	527.1219512195122	502.5609756097561	1396.560975609756
2	2	90	4	3	1990	280000	5	1	13691	42	11609	8175	1622	1496	20687	2572	7319	1965	263467412	7422	32.7	3139	4106	28449	1923	4480	1120	262663914	712	8018	59.5	7102	2758	6154	913	1092	3191	150.97560975609755	341.5121951219512	527.1219512195122	502.5609756097561	1396.560975609756
2	5	75	3	1	1985	214000	6	2	13691	42	11609	8175	1622	1496	20687	2572	7319	1965	263467412	7422	32.7	3139	4106	28449	1923	4480	1120	262663914	712	8018	59.5	7102	2758	6154	913	1092	3191	150.97560975609755	341.5121951219512	527.1219512195122	502.5609756097561	1396.560975609756
1	1	77	3	3	1960	185000	4	1	13691	42	11609	8175	1622	1496	20687	2572	7319	1965	263467412	7422	32.7	3139	4106	28449	1923	4480	1120	262663914	712	8018	59.5	7102	2758	6154	913	1092	3191	150.97560975609755	341.5121951219512	527.1219512195122	502.5609756097561	1396.560975609756
4	4	84	3	1	1978	240000	4	1	13691	42	11609	8175	1622	1496	20687	2572	7319	1965	263467412	7422	32.7	3139	4106	28449	1923	4480	1120	262663914	712	8018	59.5	7102	2758	6154	913	1092	3191	150.97560975609755	341.5121951219512	527.1219512195122	502.5609756097561	1396.560975609756
1	3	66	3	1	1962	158000	6	2	13691	42	11609	8175	1622	1496	20687	2572	7319	1965	263467412	7422	32.7	3139	4106	28449	1923	4480	1120	262663914	712	8018	59.5	7102	2758	6154	913	1092	3191	150.97560975609755	341.5121951219512	527.1219512195122	502.5609756097561	1396.560975609756
1	2	100	4	3	2008	339000	5	1	13691	42	11609	8175	1622	1496	20687	2572	7319	1965	263467412	7422	32.7	3139	4106	28449	1923	4480	1120	262663914	712	8018	59.5	7102	2758	6154	913	1092	3191	150.97560975609755	341.5121951219512	527.1219512195122	502.5609756097561	1396.560975609756
1	4	60	3	1	1960	193000	5	1	13691	42	11609	8175	1622	1496	20687	2572	7319	1965	263467412	7422	32.7	3139	4106	28449	1923	4480	1120	262663914	712	8018	59.5	7102	2758	6154	913	1092	3191	150.97560975609755	341.5121951219512	527.1219512195122	502.5609756097561	1396.560975609756
4	4	65	3	1	1964	261000	4	2	13691	42	11609	8175	1622	1496	20687	2572	7319	1965	263467412	7422	32.7	3139	4106	28449	1923	4480	1120	262663914	712	8018	59.5	7102	2758	6154	913	1092	3191	150.97560975609755	341.5121951219512	527.1219512195122	502.5609756097561	1396.560975609756
2	4	60	3	1	1960	207000	5	1	13691	42	11609	8175	1622	1496	20687	2572	7319	1965	263467412	7422	32.7	3139	4106	28449	1923	4480	1120	262663914	712	8018	59.5	7102	2758	6154	913	1092	3191	150.97560975609755	341.5121951219512	527.1219512195122	502.5609756097561	1396.560975609756
2	4	65	3	1	1964	263000	4	2	13691	42	11609	8175	1622	1496	20687	2572	7319	1965	263467412	7422	32.7	3139	4106	28449	1923	4480	1120	262663914	712	8018	59.5	7102	2758	6154	913	1092	3191	150.97560975609755	341.5121951219512	527.1219512195122	502.5609756097561	1396.560975609756
-1	2	91	2	3	2008	360000	5	2	13691	42	11609	8175	1622	1496	20687	2572	7319	1965	263467412	7422	32.7	3139	4106	28449	1923	4480	1120	262663914	712	8018	59.5	7102	2758	6154	913	1092	3191	150.97560975609755	341.5121951219512	527.1219512195122	502.5609756097561	1396.560975609756
1	4	60	3	1	1960	200433	5	1	13691	42	11609	8175	1622	1496	20687	2572	7319	1965	263467412	7422	32.7	3139	4106	28449	1923	4480	1120	262663914	712	8018	59.5	7102	2758	6154	913	1092	3191	150.97560975609755	341.5121951219512	527.1219512195122	502.5609756097561	1396.560975609756
1	4	68	3	1	1960	240000	4	2	13691	42	11609	8175	1622	1496	20687	2572	7319	1965	263467412	7422	32.7	3139	4106	28449	1923	4480	1120	262663914	712	8018	59.5	7102	2758	6154	913	1092	3191	150.97560975609755	341.5121951219512	527.1219512195122	502.5609756097561	1396.560975609756
2	4	84	4	1	1959	289000	5	1	13691	42	11609	8175	1622	1496	20687	2572	7319	1965	263467412	7422	32.7	3139	4106	28449	1923	4480	1120	262663914	712	8018	59.5	7102	2758	6154	913	1092	3191	150.97560975609755	341.5121951219512	527.1219512195122	502.5609756097561	1396.560975609756
3	3	73	4	1	1959	264000	4	1	13691	42	11609	8175	1622	1496	20687	2572	7319	1965	263467412	7422	32.7	3139	4106	28449	1923	4480	1120	262663914	712	8018	59.5	7102	2758	6154	913	1092	3191	150.97560975609755	341.5121951219512	527.1219512195122	502.5609756097561	1396.560975609756
2	3	84	3	1	1960	273000	5	2	13691	42	11609	8175	1622	1496	20687	2572	7319	1965	263467412	7422	32.7	3139	4106	28449	1923	4480	1120	262663914	712	8018	59.5	7102	2758	6154	913	1092	3191	150.97560975609755	341.5121951219512	527.1219512195122	502.5609756097561	1396.560975609756
3	3	73	6	1	1991	210000	5	1	13691	42	11609	8175	1622	1496	20687	2572	7319	1965	263467412	7422	32.7	3139	4106	28449	1923	4480	1120	262663914	712	8018	59.5	7102	2758	6154	913	1092	3191	150.97560975609755	341.5121951219512	527.1219512195122	502.5609756097561	1396.560975609756
3	5	84.5	4	1	2017	311000	3	1	5834	39	4551	3806	743	999	26859	690	1992	1555	132859913	2457	35.7	1590	813	51317	252	1119	860	133155989	1284	2668	84.5	907	741	2663	190	485	954	205.22727272727272	780.4318181818181	1698.75	1357.8636363636363	1130.965909090909
3	5	84.5	4	1	2017	311000	3	1	5834	39	4551	3806	743	999	26859	690	1992	1555	132859913	2457	35.7	1590	813	51317	252	1119	860	133155989	1284	2668	84.5	907	741	2663	190	485	954	205.22727272727272	780.4318181818181	1698.75	1357.8636363636363	1130.965909090909
1	1	75.5	3	4	1978	318000	5	2	5834	39	4551	3806	743	999	26859	690	1992	1555	132859913	2457	35.7	1590	813	51317	252	1119	860	133155989	1284	2668	84.5	907	741	2663	190	485	954	205.22727272727272	780.4318181818181	1698.75	1357.8636363636363	1130.965909090909
2	4	65	3	1	2018	285000	3	1	5834	39	4551	3806	743	999	26859	690	1992	1555	132859913	2457	35.7	1590	813	51317	252	1119	860	133155989	1284	2668	84.5	907	741	2663	190	485	954	205.22727272727272	780.4318181818181	1698.75	1357.8636363636363	1130.965909090909
2	3	68.5	3	1	2019	284600	3	1	5834	39	4551	3806	743	999	26859	690	1992	1555	132859913	2457	35.7	1590	813	51317	252	1119	860	133155989	1284	2668	84.5	907	741	2663	190	485	954	205.22727272727272	780.4318181818181	1698.75	1357.8636363636363	1130.965909090909
1	2	89	4	3	2019	385000	2	1	5834	39	4551	3806	743	999	26859	690	1992	1555	132859913	2457	35.7	1590	813	51317	252	1119	860	133155989	1284	2668	84.5	907	741	2663	190	485	954	205.22727272727272	780.4318181818181	1698.75	1357.8636363636363	1130.965909090909
3	4	51.5	2	1	2019	235800	3	1	5834	39	4551	3806	743	999	26859	690	1992	1555	132859913	2457	35.7	1590	813	51317	252	1119	860	133155989	1284	2668	84.5	907	741	2663	190	485	954	205.22727272727272	780.4318181818181	1698.75	1357.8636363636363	1130.965909090909
1	2	111.7	5	4	2011	410000	4	2	5834	39	4551	3806	743	999	26859	690	1992	1555	132859913	2457	35.7	1590	813	51317	252	1119	860	133155989	1284	2668	84.5	907	741	2663	190	485	954	205.22727272727272	780.4318181818181	1698.75	1357.8636363636363	1130.965909090909
1	2	111.7	5	2	2011	410000	4	2	5834	39	4551	3806	743	999	26859	690	1992	1555	132859913	2457	35.7	1590	813	51317	252	1119	860	133155989	1284	2668	84.5	907	741	2663	190	485	954	205.22727272727272	780.4318181818181	1698.75	1357.8636363636363	1130.965909090909
1	2	111.7	5	2	2011	410000	4	2	5834	39	4551	3806	743	999	26859	690	1992	1555	132859913	2457	35.7	1590	813	51317	252	1119	860	133155989	1284	2668	84.5	907	741	2663	190	485	954	205.22727272727272	780.4318181818181	1698.75	1357.8636363636363	1130.965909090909
2	4	44	2	1	2018	222000	3	2	5834	39	4551	3806	743	999	26859	690	1992	1555	132859913	2457	35.7	1590	813	51317	252	1119	860	133155989	1284	2668	84.5	907	741	2663	190	485	954	205.22727272727272	780.4318181818181	1698.75	1357.8636363636363	1130.965909090909
2	2	127	2	3	1990	390000	5	2	5834	39	4551	3806	743	999	26859	690	1992	1555	132859913	2457	35.7	1590	813	51317	252	1119	860	133155989	1284	2668	84.5	907	741	2663	190	485	954	205.22727272727272	780.4318181818181	1698.75	1357.8636363636363	1130.965909090909
3	4	103	4	1	2018	445800	3	2	5834	39	4551	3806	743	999	26859	690	1992	1555	132859913	2457	35.7	1590	813	51317	252	1119	860	133155989	1284	2668	84.5	907	741	2663	190	485	954	205.22727272727272	780.4318181818181	1698.75	1357.8636363636363	1130.965909090909
4	4	44	2	1	2018	230000	3	2	5834	39	4551	3806	743	999	26859	690	1992	1555	132859913	2457	35.7	1590	813	51317	252	1119	860	133155989	1284	2668	84.5	907	741	2663	190	485	954	205.22727272727272	780.4318181818181	1698.75	1357.8636363636363	1130.965909090909
2	2	128	3	5	2016	550000	2	2	5834	39	4551	3806	743	999	26859	690	1992	1555	132859913	2457	35.7	1590	813	51317	252	1119	860	133155989	1284	2668	84.5	907	741	2663	190	485	954	205.22727272727272	780.4318181818181	1698.75	1357.8636363636363	1130.965909090909
3	4	35	2	1	2018	195160	3	2	5834	39	4551	3806	743	999	26859	690	1992	1555	132859913	2457	35.7	1590	813	51317	252	1119	860	133155989	1284	2668	84.5	907	741	2663	190	485	954	205.22727272727272	780.4318181818181	1698.75	1357.8636363636363	1130.965909090909
1	2	46	2	1	2000	195000	2	1	5834	39	4551	3806	743	999	26859	690	1992	1555	132859913	2457	35.7	1590	813	51317	252	1119	860	133155989	1284	2668	84.5	907	741	2663	190	485	954	205.22727272727272	780.4318181818181	1698.75	1357.8636363636363	1130.965909090909
-1	1	130	5	5	1988	317000	4	1	5834	39	4551	3806	743	999	26859	690	1992	1555	132859913	2457	35.7	1590	813	51317	252	1119	860	133155989	1284	2668	84.5	907	741	2663	190	485	954	205.22727272727272	780.4318181818181	1698.75	1357.8636363636363	1130.965909090909
2	4	81	4	1	2016	325000	3	2	5834	39	4551	3806	743	999	26859	690	1992	1555	132859913	2457	35.7	1590	813	51317	252	1119	860	133155989	1284	2668	84.5	907	741	2663	190	485	954	205.22727272727272	780.4318181818181	1698.75	1357.8636363636363	1130.965909090909
1	1	80	2	5	1981	278000	4	2	5834	39	4551	3806	743	999	26859	690	1992	1555	132859913	2457	35.7	1590	813	51317	252	1119	860	133155989	1284	2668	84.5	907	741	2663	190	485	954	205.22727272727272	780.4318181818181	1698.75	1357.8636363636363	1130.965909090909
2	4	44	2	1	2018	229000	3	2	5834	39	4551	3806	743	999	26859	690	1992	1555	132859913	2457	35.7	1590	813	51317	252	1119	860	133155989	1284	2668	84.5	907	741	2663	190	485	954	205.22727272727272	780.4318181818181	1698.75	1357.8636363636363	1130.965909090909
1	1	64	3	3	2017	290000	3	1	5834	39	4551	3806	743	999	26859	690	1992	1555	132859913	2457	35.7	1590	813	51317	252	1119	860	133155989	1284	2668	84.5	907	741	2663	190	485	954	205.22727272727272	780.4318181818181	1698.75	1357.8636363636363	1130.965909090909
1	1	78	4	3	1985	344000	5	2	5834	39	4551	3806	743	999	26859	690	1992	1555	132859913	2457	35.7	1590	813	51317	252	1119	860	133155989	1284	2668	84.5	907	741	2663	190	485	954	205.22727272727272	780.4318181818181	1698.75	1357.8636363636363	1130.965909090909
3	3	138	4	3	2013	555000	1	2	5834	39	4551	3806	743	999	26859	690	1992	1555	132859913	2457	35.7	1590	813	51317	252	1119	860	133155989	1284	2668	84.5	907	741	2663	190	485	954	205.22727272727272	780.4318181818181	1698.75	1357.8636363636363	1130.965909090909
-1	2	125	3	3	1980	192695	4	2	5834	39	4551	3806	743	999	26859	690	1992	1555	132859913	2457	35.7	1590	813	51317	252	1119	860	133155989	1284	2668	84.5	907	741	2663	190	485	954	205.22727272727272	780.4318181818181	1698.75	1357.8636363636363	1130.965909090909
3	4	44	2	1	2018	243380	3	2	5834	39	4551	3806	743	999	26859	690	1992	1555	132859913	2457	35.7	1590	813	51317	252	1119	860	133155989	1284	2668	84.5	907	741	2663	190	485	954	205.22727272727272	780.4318181818181	1698.75	1357.8636363636363	1130.965909090909
-1	2	83	3	3	1986	320000	3	1	5834	39	4551	3806	743	999	26859	690	1992	1555	132859913	2457	35.7	1590	813	51317	252	1119	860	133155989	1284	2668	84.5	907	741	2663	190	485	954	205.22727272727272	780.4318181818181	1698.75	1357.8636363636363	1130.965909090909
2	6	84.5	4	1	1980	285000	5	1	4797	44	4128	3181	738	766	22067	711	2390	903	97526019	2644	33.3	1363	1237	29771	628	1394	550	94327307	214	2778	57.6	2682	4741	2004	243	321	1349	128.5	200.5	252.66666666666666	648.6666666666666	1101.6666666666667
2	6	84.5	4	1	1980	285000	5	1	4797	44	4128	3181	738	766	22067	711	2390	903	97526019	2644	33.3	1363	1237	29771	628	1394	550	94327307	214	2778	57.6	2682	4741	2004	243	321	1349	128.5	200.5	252.66666666666666	648.6666666666666	1101.6666666666667
1	7	60	2	1	1978	215000	6	1	4797	44	4128	3181	738	766	22067	711	2390	903	97526019	2644	33.3	1363	1237	29771	628	1394	550	94327307	214	2778	57.6	2682	4741	2004	243	321	1349	128.5	200.5	252.66666666666666	648.6666666666666	1101.6666666666667
1	7	60	2	1	1978	215000	6	1	4797	44	4128	3181	738	766	22067	711	2390	903	97526019	2644	33.3	1363	1237	29771	628	1394	550	94327307	214	2778	57.6	2682	4741	2004	243	321	1349	128.5	200.5	252.66666666666666	648.6666666666666	1101.6666666666667
1	7	60	2	1	1978	215000	6	1	4797	44	4128	3181	738	766	22067	711	2390	903	97526019	2644	33.3	1363	1237	29771	628	1394	550	94327307	214	2778	57.6	2682	4741	2004	243	321	1349	128.5	200.5	252.66666666666666	648.6666666666666	1101.6666666666667
3	3	48	2	1	1985	194000	6	2	4797	44	4128	3181	738	766	22067	711	2390	903	97526019	2644	33.3	1363	1237	29771	628	1394	550	94327307	214	2778	57.6	2682	4741	2004	243	321	1349	128.5	200.5	252.66666666666666	648.6666666666666	1101.6666666666667
6	7	58	2	1	1977	248000	6	1	4797	44	4128	3181	738	766	22067	711	2390	903	97526019	2644	33.3	1363	1237	29771	628	1394	550	94327307	214	2778	57.6	2682	4741	2004	243	321	1349	128.5	200.5	252.66666666666666	648.6666666666666	1101.6666666666667
6	6	60	2	1	1979	187000	6	1	4797	44	4128	3181	738	766	22067	711	2390	903	97526019	2644	33.3	1363	1237	29771	628	1394	550	94327307	214	2778	57.6	2682	4741	2004	243	321	1349	128.5	200.5	252.66666666666666	648.6666666666666	1101.6666666666667
2	3	57	2	1	1982	233000	7	2	4797	44	4128	3181	738	766	22067	711	2390	903	97526019	2644	33.3	1363	1237	29771	628	1394	550	94327307	214	2778	57.6	2682	4741	2004	243	321	1349	128.5	200.5	252.66666666666666	648.6666666666666	1101.6666666666667
1	3	80	3	1	1982	290000	7	2	4797	44	4128	3181	738	766	22067	711	2390	903	97526019	2644	33.3	1363	1237	29771	628	1394	550	94327307	214	2778	57.6	2682	4741	2004	243	321	1349	128.5	200.5	252.66666666666666	648.6666666666666	1101.6666666666667
3	6	71	3	1	1986	268000	6	2	4797	44	4128	3181	738	766	22067	711	2390	903	97526019	2644	33.3	1363	1237	29771	628	1394	550	94327307	214	2778	57.6	2682	4741	2004	243	321	1349	128.5	200.5	252.66666666666666	648.6666666666666	1101.6666666666667
3	4	73	3	1	1981	276000	4	2	4797	44	4128	3181	738	766	22067	711	2390	903	97526019	2644	33.3	1363	1237	29771	628	1394	550	94327307	214	2778	57.6	2682	4741	2004	243	321	1349	128.5	200.5	252.66666666666666	648.6666666666666	1101.6666666666667
1	4	117	4	1	1981	355000	4	2	4797	44	4128	3181	738	766	22067	711	2390	903	97526019	2644	33.3	1363	1237	29771	628	1394	550	94327307	214	2778	57.6	2682	4741	2004	243	321	1349	128.5	200.5	252.66666666666666	648.6666666666666	1101.6666666666667
5	6	31	1	1	1986	170000	6	2	4797	44	4128	3181	738	766	22067	711	2390	903	97526019	2644	33.3	1363	1237	29771	628	1394	550	94327307	214	2778	57.6	2682	4741	2004	243	321	1349	128.5	200.5	252.66666666666666	648.6666666666666	1101.6666666666667
3	3	34	1	1	1983	166000	6	2	4797	44	4128	3181	738	766	22067	711	2390	903	97526019	2644	33.3	1363	1237	29771	628	1394	550	94327307	214	2778	57.6	2682	4741	2004	243	321	1349	128.5	200.5	252.66666666666666	648.6666666666666	1101.6666666666667
5	6	69	3	1	1980	220150	5	2	4797	44	4128	3181	738	766	22067	711	2390	903	97526019	2644	33.3	1363	1237	29771	628	1394	550	94327307	214	2778	57.6	2682	4741	2004	243	321	1349	128.5	200.5	252.66666666666666	648.6666666666666	1101.6666666666667
1	3	58	3	1	1983	220000	5	2	4797	44	4128	3181	738	766	22067	711	2390	903	97526019	2644	33.3	1363	1237	29771	628	1394	550	94327307	214	2778	57.6	2682	4741	2004	243	321	1349	128.5	200.5	252.66666666666666	648.6666666666666	1101.6666666666667
2	3	86	4	1	1981	290000	5	2	4797	44	4128	3181	738	766	22067	711	2390	903	97526019	2644	33.3	1363	1237	29771	628	1394	550	94327307	214	2778	57.6	2682	4741	2004	243	321	1349	128.5	200.5	252.66666666666666	648.6666666666666	1101.6666666666667
3	5	49	2	1	1979	168000	6	1	4797	44	4128	3181	738	766	22067	711	2390	903	97526019	2644	33.3	1363	1237	29771	628	1394	550	94327307	214	2778	57.6	2682	4741	2004	243	321	1349	128.5	200.5	252.66666666666666	648.6666666666666	1101.6666666666667
-1	2	98	3	3	1982	250000	5	2	4797	44	4128	3181	738	766	22067	711	2390	903	97526019	2644	33.3	1363	1237	29771	628	1394	550	94327307	214	2778	57.6	2682	4741	2004	243	321	1349	128.5	200.5	252.66666666666666	648.6666666666666	1101.6666666666667
6	6	87	4	1	1983	291000	5	2	4797	44	4128	3181	738	766	22067	711	2390	903	97526019	2644	33.3	1363	1237	29771	628	1394	550	94327307	214	2778	57.6	2682	4741	2004	243	321	1349	128.5	200.5	252.66666666666666	648.6666666666666	1101.6666666666667
1	2	99	4	3	1982	370000	4	2	4797	44	4128	3181	738	766	22067	711	2390	903	97526019	2644	33.3	1363	1237	29771	628	1394	550	94327307	214	2778	57.6	2682	4741	2004	243	321	1349	128.5	200.5	252.66666666666666	648.6666666666666	1101.6666666666667
1	4	39	2	1	1980	176000	5	2	4797	44	4128	3181	738	766	22067	711	2390	903	97526019	2644	33.3	1363	1237	29771	628	1394	550	94327307	214	2778	57.6	2682	4741	2004	243	321	1349	128.5	200.5	252.66666666666666	648.6666666666666	1101.6666666666667
1	1	49	2	3	1981	210000	4	1	4797	44	4128	3181	738	766	22067	711	2390	903	97526019	2644	33.3	1363	1237	29771	628	1394	550	94327307	214	2778	57.6	2682	4741	2004	243	321	1349	128.5	200.5	252.66666666666666	648.6666666666666	1101.6666666666667
3	4	80	3	1	1981	216000	6	2	4797	44	4128	3181	738	766	22067	711	2390	903	97526019	2644	33.3	1363	1237	29771	628	1394	550	94327307	214	2778	57.6	2682	4741	2004	243	321	1349	128.5	200.5	252.66666666666666	648.6666666666666	1101.6666666666667
3	5	40	1	1	1977	165000	6	1	4797	44	4128	3181	738	766	22067	711	2390	903	97526019	2644	33.3	1363	1237	29771	628	1394	550	94327307	214	2778	57.6	2682	4741	2004	243	321	1349	128.5	200.5	252.66666666666666	648.6666666666666	1101.6666666666667
5	5	49	2	1	1979	169000	6	1	4797	44	4128	3181	738	766	22067	711	2390	903	97526019	2644	33.3	1363	1237	29771	628	1394	550	94327307	214	2778	57.6	2682	4741	2004	243	321	1349	128.5	200.5	252.66666666666666	648.6666666666666	1101.6666666666667
2	3	26	1	1	1984	140000	6	2	4797	44	4128	3181	738	766	22067	711	2390	903	97526019	2644	33.3	1363	1237	29771	628	1394	550	94327307	214	2778	57.6	2682	4741	2004	243	321	1349	128.5	200.5	252.66666666666666	648.6666666666666	1101.6666666666667
-1	2	85	3	3	1986	302178	5	1	4797	44	4128	3181	738	766	22067	711	2390	903	97526019	2644	33.3	1363	1237	29771	628	1394	550	94327307	214	2778	57.6	2682	4741	2004	243	321	1349	128.5	200.5	252.66666666666666	648.6666666666666	1101.6666666666667
1	6	72	3	1	1983	180000	6	2	4797	44	4128	3181	738	766	22067	711	2390	903	97526019	2644	33.3	1363	1237	29771	628	1394	550	94327307	214	2778	57.6	2682	4741	2004	243	321	1349	128.5	200.5	252.66666666666666	648.6666666666666	1101.6666666666667
5	5	49	2	1	1978	232000	6	1	4797	44	4128	3181	738	766	22067	711	2390	903	97526019	2644	33.3	1363	1237	29771	628	1394	550	94327307	214	2778	57.6	2682	4741	2004	243	321	1349	128.5	200.5	252.66666666666666	648.6666666666666	1101.6666666666667
2	4	31	1	1	1984	132000	5	2	4797	44	4128	3181	738	766	22067	711	2390	903	97526019	2644	33.3	1363	1237	29771	628	1394	550	94327307	214	2778	57.6	2682	4741	2004	243	321	1349	128.5	200.5	252.66666666666666	648.6666666666666	1101.6666666666667
2	7	33	1	1	1979	138400	6	1	4797	44	4128	3181	738	766	22067	711	2390	903	97526019	2644	33.3	1363	1237	29771	628	1394	550	94327307	214	2778	57.6	2682	4741	2004	243	321	1349	128.5	200.5	252.66666666666666	648.6666666666666	1101.6666666666667
2	3	57	2	1	1982	237850	7	2	4797	44	4128	3181	738	766	22067	711	2390	903	97526019	2644	33.3	1363	1237	29771	628	1394	550	94327307	214	2778	57.6	2682	4741	2004	243	321	1349	128.5	200.5	252.66666666666666	648.6666666666666	1101.6666666666667
1	2	49	2	1	1981	190000	4	1	4797	44	4128	3181	738	766	22067	711	2390	903	97526019	2644	33.3	1363	1237	29771	628	1394	550	94327307	214	2778	57.6	2682	4741	2004	243	321	1349	128.5	200.5	252.66666666666666	648.6666666666666	1101.6666666666667
2	4	80	3	1	1981	260000	4	2	4797	44	4128	3181	738	766	22067	711	2390	903	97526019	2644	33.3	1363	1237	29771	628	1394	550	94327307	214	2778	57.6	2682	4741	2004	243	321	1349	128.5	200.5	252.66666666666666	648.6666666666666	1101.6666666666667
1	2	96	4	3	1986	337000	5	1	4797	44	4128	3181	738	766	22067	711	2390	903	97526019	2644	33.3	1363	1237	29771	628	1394	550	94327307	214	2778	57.6	2682	4741	2004	243	321	1349	128.5	200.5	252.66666666666666	648.6666666666666	1101.6666666666667
5	7	54.5	3	1	1995	327000	4	1	12436	38	11858	10011	2400	2544	22007	2247	7290	2483	288047384	8903	28.7	3116	5554	26213	2437	4830	1719	286281633	226	9718	39.4	9718	9514	8168	955	860	1509	104.63636363636364	140.2058823529412	1002.3529411764706	482.38235294117646	578.6764705882352
7	7	68.5	3	1	1965	328000	4	2	12436	38	11858	10011	2400	2544	22007	2247	7290	2483	288047384	8903	28.7	3116	5554	26213	2437	4830	1719	286281633	226	9718	39.4	9718	9514	8168	955	860	1509	104.63636363636364	140.2058823529412	1002.3529411764706	482.38235294117646	578.6764705882352
7	7	68.5	3	1	1965	328000	4	2	12436	38	11858	10011	2400	2544	22007	2247	7290	2483	288047384	8903	28.7	3116	5554	26213	2437	4830	1719	286281633	226	9718	39.4	9718	9514	8168	955	860	1509	104.63636363636364	140.2058823529412	1002.3529411764706	482.38235294117646	578.6764705882352
5	7	54.5	3	1	1995	327000	4	1	12436	38	11858	10011	2400	2544	22007	2247	7290	2483	288047384	8903	28.7	3116	5554	26213	2437	4830	1719	286281633	226	9718	39.4	9718	9514	8168	955	860	1509	104.63636363636364	140.2058823529412	1002.3529411764706	482.38235294117646	578.6764705882352
7	7	68.5	3	1	1965	328000	4	2	12436	38	11858	10011	2400	2544	22007	2247	7290	2483	288047384	8903	28.7	3116	5554	26213	2437	4830	1719	286281633	226	9718	39.4	9718	9514	8168	955	860	1509	104.63636363636364	140.2058823529412	1002.3529411764706	482.38235294117646	578.6764705882352
4	7	56.5	2	1	1995	319000	4	1	12436	38	11858	10011	2400	2544	22007	2247	7290	2483	288047384	8903	28.7	3116	5554	26213	2437	4830	1719	286281633	226	9718	39.4	9718	9514	8168	955	860	1509	104.63636363636364	140.2058823529412	1002.3529411764706	482.38235294117646	578.6764705882352
3	7	50.5	2	1	1966	302000	5	2	12436	38	11858	10011	2400	2544	22007	2247	7290	2483	288047384	8903	28.7	3116	5554	26213	2437	4830	1719	286281633	226	9718	39.4	9718	9514	8168	955	860	1509	104.63636363636364	140.2058823529412	1002.3529411764706	482.38235294117646	578.6764705882352
3	7	50.5	2	1	1966	302000	5	2	12436	38	11858	10011	2400	2544	22007	2247	7290	2483	288047384	8903	28.7	3116	5554	26213	2437	4830	1719	286281633	226	9718	39.4	9718	9514	8168	955	860	1509	104.63636363636364	140.2058823529412	1002.3529411764706	482.38235294117646	578.6764705882352
2	2	154.5	4	1	1937	750000	4	2	12436	38	11858	10011	2400	2544	22007	2247	7290	2483	288047384	8903	28.7	3116	5554	26213	2437	4830	1719	286281633	226	9718	39.4	9718	9514	8168	955	860	1509	104.63636363636364	140.2058823529412	1002.3529411764706	482.38235294117646	578.6764705882352
2	2	154.5	4	1	1937	750000	4	2	12436	38	11858	10011	2400	2544	22007	2247	7290	2483	288047384	8903	28.7	3116	5554	26213	2437	4830	1719	286281633	226	9718	39.4	9718	9514	8168	955	860	1509	104.63636363636364	140.2058823529412	1002.3529411764706	482.38235294117646	578.6764705882352
6	7	47	2	1	1995	290000	4	1	12436	38	11858	10011	2400	2544	22007	2247	7290	2483	288047384	8903	28.7	3116	5554	26213	2437	4830	1719	286281633	226	9718	39.4	9718	9514	8168	955	860	1509	104.63636363636364	140.2058823529412	1002.3529411764706	482.38235294117646	578.6764705882352
3	7	46	2	1	1927	319000	4	2	12436	38	11858	10011	2400	2544	22007	2247	7290	2483	288047384	8903	28.7	3116	5554	26213	2437	4830	1719	286281633	226	9718	39.4	9718	9514	8168	955	860	1509	104.63636363636364	140.2058823529412	1002.3529411764706	482.38235294117646	578.6764705882352
3	6	40	2	1	1995	259000	4	1	12436	38	11858	10011	2400	2544	22007	2247	7290	2483	288047384	8903	28.7	3116	5554	26213	2437	4830	1719	286281633	226	9718	39.4	9718	9514	8168	955	860	1509	104.63636363636364	140.2058823529412	1002.3529411764706	482.38235294117646	578.6764705882352
2	6	57.4	2	1	1927	339000	5	2	12436	38	11858	10011	2400	2544	22007	2247	7290	2483	288047384	8903	28.7	3116	5554	26213	2437	4830	1719	286281633	226	9718	39.4	9718	9514	8168	955	860	1509	104.63636363636364	140.2058823529412	1002.3529411764706	482.38235294117646	578.6764705882352
7	8	53	3	1	1937	363000	6	2	12436	38	11858	10011	2400	2544	22007	2247	7290	2483	288047384	8903	28.7	3116	5554	26213	2437	4830	1719	286281633	226	9718	39.4	9718	9514	8168	955	860	1509	104.63636363636364	140.2058823529412	1002.3529411764706	482.38235294117646	578.6764705882352
4	7	52	2	1	1995	335000	4	1	12436	38	11858	10011	2400	2544	22007	2247	7290	2483	288047384	8903	28.7	3116	5554	26213	2437	4830	1719	286281633	226	9718	39.4	9718	9514	8168	955	860	1509	104.63636363636364	140.2058823529412	1002.3529411764706	482.38235294117646	578.6764705882352
5	7	41.1	1	1	1937	269000	4	2	12436	38	11858	10011	2400	2544	22007	2247	7290	2483	288047384	8903	28.7	3116	5554	26213	2437	4830	1719	286281633	226	9718	39.4	9718	9514	8168	955	860	1509	104.63636363636364	140.2058823529412	1002.3529411764706	482.38235294117646	578.6764705882352
3	7	55.5	2	1	1995	345000	4	1	12436	38	11858	10011	2400	2544	22007	2247	7290	2483	288047384	8903	28.7	3116	5554	26213	2437	4830	1719	286281633	226	9718	39.4	9718	9514	8168	955	860	1509	104.63636363636364	140.2058823529412	1002.3529411764706	482.38235294117646	578.6764705882352
2	7	48	1	1	1927	303000	6	2	12436	38	11858	10011	2400	2544	22007	2247	7290	2483	288047384	8903	28.7	3116	5554	26213	2437	4830	1719	286281633	226	9718	39.4	9718	9514	8168	955	860	1509	104.63636363636364	140.2058823529412	1002.3529411764706	482.38235294117646	578.6764705882352
2	8	27	1	1	1962	177001	7	2	12436	38	11858	10011	2400	2544	22007	2247	7290	2483	288047384	8903	28.7	3116	5554	26213	2437	4830	1719	286281633	226	9718	39.4	9718	9514	8168	955	860	1509	104.63636363636364	140.2058823529412	1002.3529411764706	482.38235294117646	578.6764705882352
6	6	23	1	1	1935	176500	5	2	12436	38	11858	10011	2400	2544	22007	2247	7290	2483	288047384	8903	28.7	3116	5554	26213	2437	4830	1719	286281633	226	9718	39.4	9718	9514	8168	955	860	1509	104.63636363636364	140.2058823529412	1002.3529411764706	482.38235294117646	578.6764705882352
6	7	29	1	1	1926	213000	6	2	12436	38	11858	10011	2400	2544	22007	2247	7290	2483	288047384	8903	28.7	3116	5554	26213	2437	4830	1719	286281633	226	9718	39.4	9718	9514	8168	955	860	1509	104.63636363636364	140.2058823529412	1002.3529411764706	482.38235294117646	578.6764705882352
4	7	17	1	1	1938	180000	6	2	12436	38	11858	10011	2400	2544	22007	2247	7290	2483	288047384	8903	28.7	3116	5554	26213	2437	4830	1719	286281633	226	9718	39.4	9718	9514	8168	955	860	1509	104.63636363636364	140.2058823529412	1002.3529411764706	482.38235294117646	578.6764705882352
4	8	33	1	1	1937	200500	5	2	12436	38	11858	10011	2400	2544	22007	2247	7290	2483	288047384	8903	28.7	3116	5554	26213	2437	4830	1719	286281633	226	9718	39.4	9718	9514	8168	955	860	1509	104.63636363636364	140.2058823529412	1002.3529411764706	482.38235294117646	578.6764705882352
3	3	27	1	1	1937	188000	6	2	12436	38	11858	10011	2400	2544	22007	2247	7290	2483	288047384	8903	28.7	3116	5554	26213	2437	4830	1719	286281633	226	9718	39.4	9718	9514	8168	955	860	1509	104.63636363636364	140.2058823529412	1002.3529411764706	482.38235294117646	578.6764705882352
2	7	29	1	1	1929	216000	5	2	12436	38	11858	10011	2400	2544	22007	2247	7290	2483	288047384	8903	28.7	3116	5554	26213	2437	4830	1719	286281633	226	9718	39.4	9718	9514	8168	955	860	1509	104.63636363636364	140.2058823529412	1002.3529411764706	482.38235294117646	578.6764705882352
2	7	28	1	1	1931	195000	5	2	12436	38	11858	10011	2400	2544	22007	2247	7290	2483	288047384	8903	28.7	3116	5554	26213	2437	4830	1719	286281633	226	9718	39.4	9718	9514	8168	955	860	1509	104.63636363636364	140.2058823529412	1002.3529411764706	482.38235294117646	578.6764705882352
3	4	25	1	1	1927	221500	5	2	12436	38	11858	10011	2400	2544	22007	2247	7290	2483	288047384	8903	28.7	3116	5554	26213	2437	4830	1719	286281633	226	9718	39.4	9718	9514	8168	955	860	1509	104.63636363636364	140.2058823529412	1002.3529411764706	482.38235294117646	578.6764705882352
1	7	28	1	1	1928	175000	4	2	12436	38	11858	10011	2400	2544	22007	2247	7290	2483	288047384	8903	28.7	3116	5554	26213	2437	4830	1719	286281633	226	9718	39.4	9718	9514	8168	955	860	1509	104.63636363636364	140.2058823529412	1002.3529411764706	482.38235294117646	578.6764705882352
2	3	36	1	1	1941	177000	7	2	12436	38	11858	10011	2400	2544	22007	2247	7290	2483	288047384	8903	28.7	3116	5554	26213	2437	4830	1719	286281633	226	9718	39.4	9718	9514	8168	955	860	1509	104.63636363636364	140.2058823529412	1002.3529411764706	482.38235294117646	578.6764705882352
3	6	32	1	1	1938	190000	6	2	12436	38	11858	10011	2400	2544	22007	2247	7290	2483	288047384	8903	28.7	3116	5554	26213	2437	4830	1719	286281633	226	9718	39.4	9718	9514	8168	955	860	1509	104.63636363636364	140.2058823529412	1002.3529411764706	482.38235294117646	578.6764705882352
2	6	50	1	1	1928	321000	6	2	12436	38	11858	10011	2400	2544	22007	2247	7290	2483	288047384	8903	28.7	3116	5554	26213	2437	4830	1719	286281633	226	9718	39.4	9718	9514	8168	955	860	1509	104.63636363636364	140.2058823529412	1002.3529411764706	482.38235294117646	578.6764705882352
6	8	26	1	1	1927	215000	4	2	12436	38	11858	10011	2400	2544	22007	2247	7290	2483	288047384	8903	28.7	3116	5554	26213	2437	4830	1719	286281633	226	9718	39.4	9718	9514	8168	955	860	1509	104.63636363636364	140.2058823529412	1002.3529411764706	482.38235294117646	578.6764705882352
4	7	18	1	1	1938	188000	6	2	12436	38	11858	10011	2400	2544	22007	2247	7290	2483	288047384	8903	28.7	3116	5554	26213	2437	4830	1719	286281633	226	9718	39.4	9718	9514	8168	955	860	1509	104.63636363636364	140.2058823529412	1002.3529411764706	482.38235294117646	578.6764705882352
1	6	54	1	1	1928	325000	6	2	12436	38	11858	10011	2400	2544	22007	2247	7290	2483	288047384	8903	28.7	3116	5554	26213	2437	4830	1719	286281633	226	9718	39.4	9718	9514	8168	955	860	1509	104.63636363636364	140.2058823529412	1002.3529411764706	482.38235294117646	578.6764705882352
5	7	28	1	1	1932	206000	5	2	12436	38	11858	10011	2400	2544	22007	2247	7290	2483	288047384	8903	28.7	3116	5554	26213	2437	4830	1719	286281633	226	9718	39.4	9718	9514	8168	955	860	1509	104.63636363636364	140.2058823529412	1002.3529411764706	482.38235294117646	578.6764705882352
7	7	23	1	1	1927	160800	6	2	12436	38	11858	10011	2400	2544	22007	2247	7290	2483	288047384	8903	28.7	3116	5554	26213	2437	4830	1719	286281633	226	9718	39.4	9718	9514	8168	955	860	1509	104.63636363636364	140.2058823529412	1002.3529411764706	482.38235294117646	578.6764705882352
7	8	44	1	1	1927	325000	4	2	12436	38	11858	10011	2400	2544	22007	2247	7290	2483	288047384	8903	28.7	3116	5554	26213	2437	4830	1719	286281633	226	9718	39.4	9718	9514	8168	955	860	1509	104.63636363636364	140.2058823529412	1002.3529411764706	482.38235294117646	578.6764705882352
6	7	39	1	1	1937	241000	7	2	12436	38	11858	10011	2400	2544	22007	2247	7290	2483	288047384	8903	28.7	3116	5554	26213	2437	4830	1719	286281633	226	9718	39.4	9718	9514	8168	955	860	1509	104.63636363636364	140.2058823529412	1002.3529411764706	482.38235294117646	578.6764705882352
4	7	26	1	1	1928	173010	4	2	12436	38	11858	10011	2400	2544	22007	2247	7290	2483	288047384	8903	28.7	3116	5554	26213	2437	4830	1719	286281633	226	9718	39.4	9718	9514	8168	955	860	1509	104.63636363636364	140.2058823529412	1002.3529411764706	482.38235294117646	578.6764705882352
4	7	26	1	1	1928	200000	4	2	12436	38	11858	10011	2400	2544	22007	2247	7290	2483	288047384	8903	28.7	3116	5554	26213	2437	4830	1719	286281633	226	9718	39.4	9718	9514	8168	955	860	1509	104.63636363636364	140.2058823529412	1002.3529411764706	482.38235294117646	578.6764705882352
2	7	25	1	1	1927	162000	6	2	12436	38	11858	10011	2400	2544	22007	2247	7290	2483	288047384	8903	28.7	3116	5554	26213	2437	4830	1719	286281633	226	9718	39.4	9718	9514	8168	955	860	1509	104.63636363636364	140.2058823529412	1002.3529411764706	482.38235294117646	578.6764705882352
4	7	24	1	1	1927	195000	6	2	12436	38	11858	10011	2400	2544	22007	2247	7290	2483	288047384	8903	28.7	3116	5554	26213	2437	4830	1719	286281633	226	9718	39.4	9718	9514	8168	955	860	1509	104.63636363636364	140.2058823529412	1002.3529411764706	482.38235294117646	578.6764705882352
7	7	36	2	1	1927	248500	4	2	12436	38	11858	10011	2400	2544	22007	2247	7290	2483	288047384	8903	28.7	3116	5554	26213	2437	4830	1719	286281633	226	9718	39.4	9718	9514	8168	955	860	1509	104.63636363636364	140.2058823529412	1002.3529411764706	482.38235294117646	578.6764705882352
3	6	25	1	1	1928	210000	3	2	12436	38	11858	10011	2400	2544	22007	2247	7290	2483	288047384	8903	28.7	3116	5554	26213	2437	4830	1719	286281633	226	9718	39.4	9718	9514	8168	955	860	1509	104.63636363636364	140.2058823529412	1002.3529411764706	482.38235294117646	578.6764705882352
3	7	29	1	1	1926	217500	6	2	12436	38	11858	10011	2400	2544	22007	2247	7290	2483	288047384	8903	28.7	3116	5554	26213	2437	4830	1719	286281633	226	9718	39.4	9718	9514	8168	955	860	1509	104.63636363636364	140.2058823529412	1002.3529411764706	482.38235294117646	578.6764705882352
4	4	21	1	1	1928	190000	6	2	12436	38	11858	10011	2400	2544	22007	2247	7290	2483	288047384	8903	28.7	3116	5554	26213	2437	4830	1719	286281633	226	9718	39.4	9718	9514	8168	955	860	1509	104.63636363636364	140.2058823529412	1002.3529411764706	482.38235294117646	578.6764705882352
5	7	18	1	1	1938	173000	6	2	12436	38	11858	10011	2400	2544	22007	2247	7290	2483	288047384	8903	28.7	3116	5554	26213	2437	4830	1719	286281633	226	9718	39.4	9718	9514	8168	955	860	1509	104.63636363636364	140.2058823529412	1002.3529411764706	482.38235294117646	578.6764705882352
3	6	28	1	1	1936	169000	6	2	12436	38	11858	10011	2400	2544	22007	2247	7290	2483	288047384	8903	28.7	3116	5554	26213	2437	4830	1719	286281633	226	9718	39.4	9718	9514	8168	955	860	1509	104.63636363636364	140.2058823529412	1002.3529411764706	482.38235294117646	578.6764705882352
1	7	22	1	1	1932	165000	5	2	12436	38	11858	10011	2400	2544	22007	2247	7290	2483	288047384	8903	28.7	3116	5554	26213	2437	4830	1719	286281633	226	9718	39.4	9718	9514	8168	955	860	1509	104.63636363636364	140.2058823529412	1002.3529411764706	482.38235294117646	578.6764705882352
3	8	36	1	1	1938	245000	5	2	12436	38	11858	10011	2400	2544	22007	2247	7290	2483	288047384	8903	28.7	3116	5554	26213	2437	4830	1719	286281633	226	9718	39.4	9718	9514	8168	955	860	1509	104.63636363636364	140.2058823529412	1002.3529411764706	482.38235294117646	578.6764705882352
5	6	71	2	1	1926	400000	6	2	12436	38	11858	10011	2400	2544	22007	2247	7290	2483	288047384	8903	28.7	3116	5554	26213	2437	4830	1719	286281633	226	9718	39.4	9718	9514	8168	955	860	1509	104.63636363636364	140.2058823529412	1002.3529411764706	482.38235294117646	578.6764705882352
5	6	26	1	1	1936	190000	7	2	12436	38	11858	10011	2400	2544	22007	2247	7290	2483	288047384	8903	28.7	3116	5554	26213	2437	4830	1719	286281633	226	9718	39.4	9718	9514	8168	955	860	1509	104.63636363636364	140.2058823529412	1002.3529411764706	482.38235294117646	578.6764705882352
4	5	56	2	1	1986	277000	5	2	12436	38	11858	10011	2400	2544	22007	2247	7290	2483	288047384	8903	28.7	3116	5554	26213	2437	4830	1719	286281633	226	9718	39.4	9718	9514	8168	955	860	1509	104.63636363636364	140.2058823529412	1002.3529411764706	482.38235294117646	578.6764705882352
3	9	55	2	1	2002	333000	6	2	12436	38	11858	10011	2400	2544	22007	2247	7290	2483	288047384	8903	28.7	3116	5554	26213	2437	4830	1719	286281633	226	9718	39.4	9718	9514	8168	955	860	1509	104.63636363636364	140.2058823529412	1002.3529411764706	482.38235294117646	578.6764705882352
8	8	39	2	1	1960	255000	6	2	12436	38	11858	10011	2400	2544	22007	2247	7290	2483	288047384	8903	28.7	3116	5554	26213	2437	4830	1719	286281633	226	9718	39.4	9718	9514	8168	955	860	1509	104.63636363636364	140.2058823529412	1002.3529411764706	482.38235294117646	578.6764705882352
4	6	38	2	1	1938	283867	4	2	12436	38	11858	10011	2400	2544	22007	2247	7290	2483	288047384	8903	28.7	3116	5554	26213	2437	4830	1719	286281633	226	9718	39.4	9718	9514	8168	955	860	1509	104.63636363636364	140.2058823529412	1002.3529411764706	482.38235294117646	578.6764705882352
8	8	40	2	1	1960	262000	6	2	12436	38	11858	10011	2400	2544	22007	2247	7290	2483	288047384	8903	28.7	3116	5554	26213	2437	4830	1719	286281633	226	9718	39.4	9718	9514	8168	955	860	1509	104.63636363636364	140.2058823529412	1002.3529411764706	482.38235294117646	578.6764705882352
4	6	59	2	1	1929	320000	4	2	12436	38	11858	10011	2400	2544	22007	2247	7290	2483	288047384	8903	28.7	3116	5554	26213	2437	4830	1719	286281633	226	9718	39.4	9718	9514	8168	955	860	1509	104.63636363636364	140.2058823529412	1002.3529411764706	482.38235294117646	578.6764705882352
3	5	76	2	1	1928	541100	5	2	12436	38	11858	10011	2400	2544	22007	2247	7290	2483	288047384	8903	28.7	3116	5554	26213	2437	4830	1719	286281633	226	9718	39.4	9718	9514	8168	955	860	1509	104.63636363636364	140.2058823529412	1002.3529411764706	482.38235294117646	578.6764705882352
2	7	18	1	1	1938	160100	6	2	12436	38	11858	10011	2400	2544	22007	2247	7290	2483	288047384	8903	28.7	3116	5554	26213	2437	4830	1719	286281633	226	9718	39.4	9718	9514	8168	955	860	1509	104.63636363636364	140.2058823529412	1002.3529411764706	482.38235294117646	578.6764705882352
5	7	17	1	1	1938	165000	6	2	12436	38	11858	10011	2400	2544	22007	2247	7290	2483	288047384	8903	28.7	3116	5554	26213	2437	4830	1719	286281633	226	9718	39.4	9718	9514	8168	955	860	1509	104.63636363636364	140.2058823529412	1002.3529411764706	482.38235294117646	578.6764705882352
4	7	33	1	1	1932	235000	4	2	12436	38	11858	10011	2400	2544	22007	2247	7290	2483	288047384	8903	28.7	3116	5554	26213	2437	4830	1719	286281633	226	9718	39.4	9718	9514	8168	955	860	1509	104.63636363636364	140.2058823529412	1002.3529411764706	482.38235294117646	578.6764705882352
2	7	42	2	1	1960	275000	6	2	12436	38	11858	10011	2400	2544	22007	2247	7290	2483	288047384	8903	28.7	3116	5554	26213	2437	4830	1719	286281633	226	9718	39.4	9718	9514	8168	955	860	1509	104.63636363636364	140.2058823529412	1002.3529411764706	482.38235294117646	578.6764705882352
3	8	56	2	1	1952	355000	5	2	12436	38	11858	10011	2400	2544	22007	2247	7290	2483	288047384	8903	28.7	3116	5554	26213	2437	4830	1719	286281633	226	9718	39.4	9718	9514	8168	955	860	1509	104.63636363636364	140.2058823529412	1002.3529411764706	482.38235294117646	578.6764705882352
1	4	47	2	1	1946	256000	6	2	12436	38	11858	10011	2400	2544	22007	2247	7290	2483	288047384	8903	28.7	3116	5554	26213	2437	4830	1719	286281633	226	9718	39.4	9718	9514	8168	955	860	1509	104.63636363636364	140.2058823529412	1002.3529411764706	482.38235294117646	578.6764705882352
3	6	24	1	1	1940	183000	5	2	12436	38	11858	10011	2400	2544	22007	2247	7290	2483	288047384	8903	28.7	3116	5554	26213	2437	4830	1719	286281633	226	9718	39.4	9718	9514	8168	955	860	1509	104.63636363636364	140.2058823529412	1002.3529411764706	482.38235294117646	578.6764705882352
5	7	31	2	1	1995	215000	4	1	12436	38	11858	10011	2400	2544	22007	2247	7290	2483	288047384	8903	28.7	3116	5554	26213	2437	4830	1719	286281633	226	9718	39.4	9718	9514	8168	955	860	1509	104.63636363636364	140.2058823529412	1002.3529411764706	482.38235294117646	578.6764705882352
7	7	47	2	1	1937	295000	5	2	12436	38	11858	10011	2400	2544	22007	2247	7290	2483	288047384	8903	28.7	3116	5554	26213	2437	4830	1719	286281633	226	9718	39.4	9718	9514	8168	955	860	1509	104.63636363636364	140.2058823529412	1002.3529411764706	482.38235294117646	578.6764705882352
1	8	45	2	1	1964	259000	6	2	12436	38	11858	10011	2400	2544	22007	2247	7290	2483	288047384	8903	28.7	3116	5554	26213	2437	4830	1719	286281633	226	9718	39.4	9718	9514	8168	955	860	1509	104.63636363636364	140.2058823529412	1002.3529411764706	482.38235294117646	578.6764705882352
3	8	50	2	1	1962	278000	7	2	12436	38	11858	10011	2400	2544	22007	2247	7290	2483	288047384	8903	28.7	3116	5554	26213	2437	4830	1719	286281633	226	9718	39.4	9718	9514	8168	955	860	1509	104.63636363636364	140.2058823529412	1002.3529411764706	482.38235294117646	578.6764705882352
3	4	59	2	1	1938	300000	6	2	12436	38	11858	10011	2400	2544	22007	2247	7290	2483	288047384	8903	28.7	3116	5554	26213	2437	4830	1719	286281633	226	9718	39.4	9718	9514	8168	955	860	1509	104.63636363636364	140.2058823529412	1002.3529411764706	482.38235294117646	578.6764705882352
7	8	60	2	1	1939	393000	5	2	12436	38	11858	10011	2400	2544	22007	2247	7290	2483	288047384	8903	28.7	3116	5554	26213	2437	4830	1719	286281633	226	9718	39.4	9718	9514	8168	955	860	1509	104.63636363636364	140.2058823529412	1002.3529411764706	482.38235294117646	578.6764705882352
1	7	28	1	1	1932	180000	4	2	12436	38	11858	10011	2400	2544	22007	2247	7290	2483	288047384	8903	28.7	3116	5554	26213	2437	4830	1719	286281633	226	9718	39.4	9718	9514	8168	955	860	1509	104.63636363636364	140.2058823529412	1002.3529411764706	482.38235294117646	578.6764705882352
5	6	23	1	1	1936	174000	7	2	12436	38	11858	10011	2400	2544	22007	2247	7290	2483	288047384	8903	28.7	3116	5554	26213	2437	4830	1719	286281633	226	9718	39.4	9718	9514	8168	955	860	1509	104.63636363636364	140.2058823529412	1002.3529411764706	482.38235294117646	578.6764705882352
8	8	51	2	1	1984	290000	5	2	12436	38	11858	10011	2400	2544	22007	2247	7290	2483	288047384	8903	28.7	3116	5554	26213	2437	4830	1719	286281633	226	9718	39.4	9718	9514	8168	955	860	1509	104.63636363636364	140.2058823529412	1002.3529411764706	482.38235294117646	578.6764705882352
3	8	47	2	1	1935	250000	5	2	12436	38	11858	10011	2400	2544	22007	2247	7290	2483	288047384	8903	28.7	3116	5554	26213	2437	4830	1719	286281633	226	9718	39.4	9718	9514	8168	955	860	1509	104.63636363636364	140.2058823529412	1002.3529411764706	482.38235294117646	578.6764705882352
2	7	25	1	1	1928	210000	4	2	12436	38	11858	10011	2400	2544	22007	2247	7290	2483	288047384	8903	28.7	3116	5554	26213	2437	4830	1719	286281633	226	9718	39.4	9718	9514	8168	955	860	1509	104.63636363636364	140.2058823529412	1002.3529411764706	482.38235294117646	578.6764705882352
2	6	40	2	1	1995	248000	4	1	12436	38	11858	10011	2400	2544	22007	2247	7290	2483	288047384	8903	28.7	3116	5554	26213	2437	4830	1719	286281633	226	9718	39.4	9718	9514	8168	955	860	1509	104.63636363636364	140.2058823529412	1002.3529411764706	482.38235294117646	578.6764705882352
5	8	43	2	1	1961	290000	6	2	12436	38	11858	10011	2400	2544	22007	2247	7290	2483	288047384	8903	28.7	3116	5554	26213	2437	4830	1719	286281633	226	9718	39.4	9718	9514	8168	955	860	1509	104.63636363636364	140.2058823529412	1002.3529411764706	482.38235294117646	578.6764705882352
5	6	22	1	1	1936	138000	5	2	12436	38	11858	10011	2400	2544	22007	2247	7290	2483	288047384	8903	28.7	3116	5554	26213	2437	4830	1719	286281633	226	9718	39.4	9718	9514	8168	955	860	1509	104.63636363636364	140.2058823529412	1002.3529411764706	482.38235294117646	578.6764705882352
2	8	48	1	1	1937	223000	6	2	12436	38	11858	10011	2400	2544	22007	2247	7290	2483	288047384	8903	28.7	3116	5554	26213	2437	4830	1719	286281633	226	9718	39.4	9718	9514	8168	955	860	1509	104.63636363636364	140.2058823529412	1002.3529411764706	482.38235294117646	578.6764705882352
1	6	51	2	1	1938	284500	6	2	12436	38	11858	10011	2400	2544	22007	2247	7290	2483	288047384	8903	28.7	3116	5554	26213	2437	4830	1719	286281633	226	9718	39.4	9718	9514	8168	955	860	1509	104.63636363636364	140.2058823529412	1002.3529411764706	482.38235294117646	578.6764705882352
6	6	33	2	1	1936	213500	6	2	12436	38	11858	10011	2400	2544	22007	2247	7290	2483	288047384	8903	28.7	3116	5554	26213	2437	4830	1719	286281633	226	9718	39.4	9718	9514	8168	955	860	1509	104.63636363636364	140.2058823529412	1002.3529411764706	482.38235294117646	578.6764705882352
7	8	52	2	1	1952	338000	5	2	12436	38	11858	10011	2400	2544	22007	2247	7290	2483	288047384	8903	28.7	3116	5554	26213	2437	4830	1719	286281633	226	9718	39.4	9718	9514	8168	955	860	1509	104.63636363636364	140.2058823529412	1002.3529411764706	482.38235294117646	578.6764705882352
5	7	47	2	1	1928	300000	4	2	12436	38	11858	10011	2400	2544	22007	2247	7290	2483	288047384	8903	28.7	3116	5554	26213	2437	4830	1719	286281633	226	9718	39.4	9718	9514	8168	955	860	1509	104.63636363636364	140.2058823529412	1002.3529411764706	482.38235294117646	578.6764705882352
6	7	90	3	1	1992	518000	5	2	12436	38	11858	10011	2400	2544	22007	2247	7290	2483	288047384	8903	28.7	3116	5554	26213	2437	4830	1719	286281633	226	9718	39.4	9718	9514	8168	955	860	1509	104.63636363636364	140.2058823529412	1002.3529411764706	482.38235294117646	578.6764705882352
3	8	45	2	1	1935	265000	5	2	12436	38	11858	10011	2400	2544	22007	2247	7290	2483	288047384	8903	28.7	3116	5554	26213	2437	4830	1719	286281633	226	9718	39.4	9718	9514	8168	955	860	1509	104.63636363636364	140.2058823529412	1002.3529411764706	482.38235294117646	578.6764705882352
2	7	69	3	1	1995	335500	5	2	12436	38	11858	10011	2400	2544	22007	2247	7290	2483	288047384	8903	28.7	3116	5554	26213	2437	4830	1719	286281633	226	9718	39.4	9718	9514	8168	955	860	1509	104.63636363636364	140.2058823529412	1002.3529411764706	482.38235294117646	578.6764705882352
8	9	128	2	1	2002	835000	6	2	12436	38	11858	10011	2400	2544	22007	2247	7290	2483	288047384	8903	28.7	3116	5554	26213	2437	4830	1719	286281633	226	9718	39.4	9718	9514	8168	955	860	1509	104.63636363636364	140.2058823529412	1002.3529411764706	482.38235294117646	578.6764705882352
3	6	41	2	1	1928	267000	5	2	12436	38	11858	10011	2400	2544	22007	2247	7290	2483	288047384	8903	28.7	3116	5554	26213	2437	4830	1719	286281633	226	9718	39.4	9718	9514	8168	955	860	1509	104.63636363636364	140.2058823529412	1002.3529411764706	482.38235294117646	578.6764705882352
7	7	68	3	1	1965	300000	4	2	12436	38	11858	10011	2400	2544	22007	2247	7290	2483	288047384	8903	28.7	3116	5554	26213	2437	4830	1719	286281633	226	9718	39.4	9718	9514	8168	955	860	1509	104.63636363636364	140.2058823529412	1002.3529411764706	482.38235294117646	578.6764705882352
2	7	31.5	1	1	1940	235000	6	2	9783	39	9036	7596	1942	2123	22916	1516	5346	2060	224161342	6619	29.1	2795	3642	27045	1642	3505	1377	222347098	379	6981	41.6	6917	15746	5948	687	558	1397	77.0909090909091	113.72727272727273	1157.4545454545455	473.8636363636364	572.7272727272727
3	4	48	2	1	1938	279000	6	2	9783	39	9036	7596	1942	2123	22916	1516	5346	2060	224161342	6619	29.1	2795	3642	27045	1642	3505	1377	222347098	379	6981	41.6	6917	15746	5948	687	558	1397	77.0909090909091	113.72727272727273	1157.4545454545455	473.8636363636364	572.7272727272727
2	7	31.5	1	1	1940	235000	6	2	9783	39	9036	7596	1942	2123	22916	1516	5346	2060	224161342	6619	29.1	2795	3642	27045	1642	3505	1377	222347098	379	6981	41.6	6917	15746	5948	687	558	1397	77.0909090909091	113.72727272727273	1157.4545454545455	473.8636363636364	572.7272727272727
8	8	69	3	1	1962	427000	5	2	9783	39	9036	7596	1942	2123	22916	1516	5346	2060	224161342	6619	29.1	2795	3642	27045	1642	3505	1377	222347098	379	6981	41.6	6917	15746	5948	687	558	1397	77.0909090909091	113.72727272727273	1157.4545454545455	473.8636363636364	572.7272727272727
1	3	79.4	3	1	1954	485000	6	1	9783	39	9036	7596	1942	2123	22916	1516	5346	2060	224161342	6619	29.1	2795	3642	27045	1642	3505	1377	222347098	379	6981	41.6	6917	15746	5948	687	558	1397	77.0909090909091	113.72727272727273	1157.4545454545455	473.8636363636364	572.7272727272727
7	8	41	2	1	1962	275000	5	2	9783	39	9036	7596	1942	2123	22916	1516	5346	2060	224161342	6619	29.1	2795	3642	27045	1642	3505	1377	222347098	379	6981	41.6	6917	15746	5948	687	558	1397	77.0909090909091	113.72727272727273	1157.4545454545455	473.8636363636364	572.7272727272727
7	8	41	2	1	1962	275000	5	2	9783	39	9036	7596	1942	2123	22916	1516	5346	2060	224161342	6619	29.1	2795	3642	27045	1642	3505	1377	222347098	379	6981	41.6	6917	15746	5948	687	558	1397	77.0909090909091	113.72727272727273	1157.4545454545455	473.8636363636364	572.7272727272727
3	7	52.5	2	1	2001	379000	6	2	9783	39	9036	7596	1942	2123	22916	1516	5346	2060	224161342	6619	29.1	2795	3642	27045	1642	3505	1377	222347098	379	6981	41.6	6917	15746	5948	687	558	1397	77.0909090909091	113.72727272727273	1157.4545454545455	473.8636363636364	572.7272727272727
2	7	38	1	1	1931	265000	6	2	9783	39	9036	7596	1942	2123	22916	1516	5346	2060	224161342	6619	29.1	2795	3642	27045	1642	3505	1377	222347098	379	6981	41.6	6917	15746	5948	687	558	1397	77.0909090909091	113.72727272727273	1157.4545454545455	473.8636363636364	572.7272727272727
2	4	41	2	1	1946	265000	4	2	9783	39	9036	7596	1942	2123	22916	1516	5346	2060	224161342	6619	29.1	2795	3642	27045	1642	3505	1377	222347098	379	6981	41.6	6917	15746	5948	687	558	1397	77.0909090909091	113.72727272727273	1157.4545454545455	473.8636363636364	572.7272727272727
1	4	24.5	1	1	1936	199000	6	2	9783	39	9036	7596	1942	2123	22916	1516	5346	2060	224161342	6619	29.1	2795	3642	27045	1642	3505	1377	222347098	379	6981	41.6	6917	15746	5948	687	558	1397	77.0909090909091	113.72727272727273	1157.4545454545455	473.8636363636364	572.7272727272727
1	4	24.5	1	1	1936	199000	6	2	9783	39	9036	7596	1942	2123	22916	1516	5346	2060	224161342	6619	29.1	2795	3642	27045	1642	3505	1377	222347098	379	6981	41.6	6917	15746	5948	687	558	1397	77.0909090909091	113.72727272727273	1157.4545454545455	473.8636363636364	572.7272727272727
2	5	48.5	2	1	1938	319000	5	2	9783	39	9036	7596	1942	2123	22916	1516	5346	2060	224161342	6619	29.1	2795	3642	27045	1642	3505	1377	222347098	379	6981	41.6	6917	15746	5948	687	558	1397	77.0909090909091	113.72727272727273	1157.4545454545455	473.8636363636364	572.7272727272727
[truncated: 2,524 more rows]
