# Supplementary material for: Neural network hyperparameter optimization for prediction of real estate prices in Helsinki
Source: PeerJ Comput Sci. 2021 Apr 19;7:e444. doi: 10.7717/peerj-cs.444 (PMC8064234; doi:10.7717/peerj-cs.444)
Supplement: Supplemental Information 2 [file peerj-cs-07-444-s002.ipynb]

# %% [code]
import os
os.environ["CUDA_DEVICE_ORDER"] = "PCI_BUS_ID" 
os.environ["CUDA_VISIBLE_DEVICES"] = "0"

# %% [code]
#Import all the necessary packages
import pandas as pd
import numpy as np
import keras as k
import tensorflow as tf
from sklearn.preprocessing import MinMaxScaler
import matplotlib
import matplotlib.pyplot as plt
from matplotlib import rcParams, cycler
from sklearn.model_selection import train_test_split
from tensorflow.keras.callbacks import EarlyStopping
from tensorflow.keras.callbacks import ModelCheckpoint
from tensorflow.keras.callbacks import ReduceLROnPlateau
from tensorflow.keras.models import Model, load_model
from tensorboard.plugins.hparams import api as hp
from tensorflow.keras import regularizers
from pickle import dump
from sklearn.model_selection import KFold
import tensorflowjs as tfjs
import keract
import datetime
import math

# %% [code]
from tensorflow.python.client import device_lib 
print(device_lib.list_local_devices())

# %% [code]
# Hyperparameters
BATCH_SIZE = 128
LEARNING_RATE = 0.001
DROPOUT = 0.004
VALIDATION_SPLIT = 0.1
OPTIMIZER = 'adam'

LAYER_1 = 900
LAYER_2 = 150
LAYER_3 = 700
LAYER_4 = 550
LAYER_5 = 950
LAYER_6 = 950

# %% [code]
# Create a model
def create_model():
    model = tf.keras.Sequential()    
    model.add(tf.keras.layers.Dense(128, input_dim=len(keys) - 1, activation='relu'))
    model.add(tf.keras.layers.Dense(128, activation='relu'))
    model.add(tf.keras.layers.Dense(128, activation='relu'))
    model.add(tf.keras.layers.Dense(128, activation='relu'))
    model.add(tf.keras.layers.Dense(128, activation='relu'))
    model.add(tf.keras.layers.Dense(128, activation='relu'))
    model.add(tf.keras.layers.Dense(128, activation='relu'))
    model.add(tf.keras.layers.Dense(128, activation='relu'))
    model.add(tf.keras.layers.Dense(128, activation='relu'))
    model.add(tf.keras.layers.Dense(128, activation='relu'))
    model.add(tf.keras.layers.Dense(1))

    def rmsle(y_true, y_pred):
        y_pred_log = K.log(K.clip(y_pred, K.epsilon(), None) + 1.)
        y_true_log = K.log(K.clip(y_true, K.epsilon(), None) + 1.)
        return K.sqrt(K.mean(K.square(y_pred_log - y_true_log), axis = -1))

    model.compile(loss='mean_squared_error', 
                  optimizer=tf.keras.optimizers.Adam(lr=LEARNING_RATE, beta_1=0.9, beta_2=0.999, clipnorm=1.0)
                 )
    
    return model

# %% [code]
# Load the dataset
dataset = pd.read_csv("./Data/dataset_final.csv")

# Get keys
keys = dataset.keys()

# Target key
target = 'deptFreePrice'

# Initialize scaler
scaler = MinMaxScaler(feature_range=(0, 1))

# Scale both the training inputs and outputs
scaled_train = scaler.fit_transform(dataset[keys])

print("Note: median values were scaled by multiplying by {:.10f} and adding {:.6f}".format(scaler.scale_[6], scaler.min_[6]))

# Store the values to scale price back to understandable form
multiplied_by = scaler.scale_[6]
added = scaler.min_[6]

scalerData = {'scale_': scaler.scale_, 'min_': scaler.min_}
scalerDf = pd.DataFrame(scalerData, columns = ['scale_', 'min_'])


scaled_train = pd.DataFrame(scaled_train, columns=keys)

# Divide dataset into training and testing sets
msk = np.random.rand(len(scaled_train)) < 0.8

X, Y = scaled_train.drop(target, axis=1).values, scaled_train[target].values
X_train_2 =scaled_train[msk].values

X_train, X_test = scaled_train[msk].drop(target, axis=1).values, scaled_train[~msk].drop(target, axis=1).values
Y_train, Y_test = scaled_train[msk][target].values, scaled_train[~msk][target].values

print(len(X))
print(len(Y))
print(len(X_train))
print(len(X_test))

# %% [code]
# Callbacks for the model
es = EarlyStopping(monitor='val_loss', mode='min', verbose=1, patience=100)
mc = ModelCheckpoint('best_model.h5', monitor='val_loss', mode='min', verbose=1, save_best_only=True)
reduce_lr = ReduceLROnPlateau(monitor='val_loss', factor=0.90,
                              patience=10, min_lr=0.000001)
n_split = 10
h = []
e = []
j = 0
badIndexes = {}
#for train_index,test_index in KFold(n_split, True, 1).split(X_train_2):
    #x_train,x_test=X[train_index],X[test_index]
    #y_train,y_test=Y[train_index],Y[test_index]
  
    #model=create_model()
    #h.append(model.fit(x_train, y_train, batch_size=16, verbose=1,epochs=1000,callbacks=[mc]))
    #e.append({'Fold': j, 'MSE': model.evaluate(x_test,y_test)})
    #j += 1
    #if(j==2):
    #    badIndexes = {'x':train_index, 'y': test_index}
    #print('Model evaluation ',model.evaluate(x_test,y_test))

#log_dir = os.path.join("./logs/scalars/")
#tensorboard_callback = tf.keras.callbacks.TensorBoard(log_dir=log_dir, histogram_freq=1, profile_batch=0)

# Create and run the model
model = create_model()
print(model.summary())
h = model.fit(
    X_train,
    Y_train,
    validation_split=VALIDATION_SPLIT,
    batch_size=BATCH_SIZE,
    epochs=2000,
    shuffle=True,
    verbose=1,
    callbacks=[es, mc, reduce_lr 
               #tensorboard_callback
              ]
)

# Save the best model for later use
best_model_org = load_model('best_model.h5')


# %% [code]
#Best model found by using WANDB developer tool
best_model = load_model('./models/wandb/model-best.h5')
best_model_2 = load_model('./models/wandb/model-best_2.h5')
best_model_3 = load_model('./models/wandb/model-best_3.h5')
best_model_4 = load_model('./models/wandb/model-best_4.h5')
best_model_5 = load_model('./models/wandb/model-best_5.h5')

# %% [code]
#Print the training history
fig, ax = plt.subplots(figsize=(20, 10))
lines = ax.plot(h.history['loss'], label='Loss')
lines = ax.plot(h.history['val_loss'], label='val_loss')
ax.legend(loc='upper right',fontsize=15)

test_error_rate = best_model.evaluate(X_train, Y_train, verbose=0)
print("MSE for the data set is: {}".format(test_error_rate))

# %% [code]
predictors = keys.drop(target)

# Make predictions from test set
prediction = best_model.predict(X_test)

MAE = 0
RME = 0
RMSE = 0

pred_p = []
pred_p2 = []
pred_p3 = []
org_p = []

# Scale target values back to normal
for p in Y_test:
    y_2 = p
    y_2 -= added
    y_2 /= multiplied_by
    org_p.append(y_2)
    
org_p = np.asarray(org_p)

# Scale predicted values back to normal
for p in prediction:
    y_2 = p
    y_2 -= added
    y_2 /= multiplied_by
    pred_p.append(y_2)
    
# Calculate metrics for sensitivity analysis
for i in range(len(pred_p)):
    MAE += abs(pred_p[i] - org_p[i])
    RME += abs(pred_p[i] - org_p[i]) / org_p[i] * 100
    RMSE += (pred_p[i] - org_p[i])**2
    

MAE = float(MAE / len(pred_p))
RME = float(RME / len(pred_p))
RMSE = math.sqrt(RMSE / len(pred_p))
print(MAE)
print(RME)
print(RMSE)
newArray = np.asarray(pred_p)
#print("\nRMSPE for the data set is: {0:.2f}%".format(error_p))

print(org_p.shape)
print(newArray.shape)

# Calculate r squared
org_p = org_p.reshape((817,))
newArray = newArray.reshape((817,))
correlation_matrix = np.corrcoef(org_p, newArray)
correlation_xy = correlation_matrix[0,1]
r_squared = correlation_xy**2

print(r_squared)

# %% [code]
from matplotlib import rcParams, cycler

print("Min value -", min(newArray), " Min original - ", min(org_p))
print("Max value -", max(newArray), " Max original - ", max(org_p))
print("Mean -", np.nanmean(newArray), " Mean original - ", np.nanmean(org_p))
print("Std -", np.nanstd(newArray), " Std original - ", np.nanstd(org_p))

error_rate = best_model.evaluate(X_test, Y_test, verbose=0)
print("DIF: ", (error_rate - test_error_rate))
print("\nMSE for the data set is: {0:.4f}".format(error_rate))

cmap = plt.cm.coolwarm
rcParams['axes.prop_cycle'] = cycler(color=cmap(np.linspace(0, 1, 2)))

# Print the predictions and targeted prices
fig, ax = plt.subplots(figsize=(15, 15))
lines = ax.plot(org_p, org_p, label='Predicted', linewidth=2)
ax.scatter(org_p, newArray, color='r')
ax.set_xlabel('Original price',fontsize=18)
ax.set_ylabel('Predicted price',fontsize=18)

txt = '\n'.join(("MAE: {0:.0f} €".format(MAE), "RME: {0:.2f}%".format(RME), "RMSE: {0:.0f} €".format(RMSE), "R²: {0:.2f}".format(r_squared)))
ax.text(0.01, 0.91, txt, fontsize=16,
               verticalalignment='bottom', transform=ax.transAxes)

plt.xticks(fontsize=14)
plt.yticks(fontsize=14)

# %% [code]
# Calculate sensitivity analysis for each room type
rooms = []
pred_sep = [[], [], [], [], [], []]
org_sep = [[], [], [], [], [], []]
stats = []
for i in range(len(X_test)):
    scaled = math.floor((X_test[i][3] - scaler.min_[3]) / scaler.scale_[3])
    rooms.append(scaled)
    
for i in range(len(newArray)):
    if rooms[i] == 1:
        pred_sep[0].append(newArray[i])
        org_sep[0].append(org_p[i])
    elif rooms[i] == 2:
        pred_sep[1].append(newArray[i])
        org_sep[1].append(org_p[i])
    elif rooms[i] == 3:
        pred_sep[2].append(newArray[i])
        org_sep[2].append(org_p[i])
    elif rooms[i] == 4:
        pred_sep[3].append(newArray[i])
        org_sep[3].append(org_p[i])
    elif rooms[i] == 5:
        pred_sep[4].append(newArray[i])
        org_sep[4].append(org_p[i])
    elif rooms[i] == 6:
        pred_sep[5].append(newArray[i])
        org_sep[5].append(org_p[i])
      

for n in range(len(pred_sep)):
    for i in range(len(pred_sep[n])):
        MAE += abs(pred_sep[n][i] - org_sep[n][i])
        RME += abs(pred_sep[n][i] / org_sep[n][i] - 1) * 100
        RMSE += (pred_sep[n][i] - org_sep[n][i])**2

    correlation_matrix = np.corrcoef(org_sep[n], pred_sep[n])
    correlation_xy = correlation_matrix[0,1]
    r_squared = correlation_xy**2
    MAE = MAE / len(pred_sep[n])
    RME = RME / len(pred_sep[n])
    RMSE = math.sqrt(RMSE / len(pred_sep[n]))
    stats.append([MAE,RME,RMSE,r_squared])
    MAE, RME, RMSE = 0, 0, 0

print(stats)

# %% [code]

# Draw the graph for each room type
# Red points are predictions and blue line is targeted price
fig2, ax2 = plt.subplots(2, 3, figsize=(15, 10))
ax2[0, 0].plot(org_sep[0], org_sep[0], label='Predicted', linewidth=2)
ax2[0, 0].scatter(org_sep[0], pred_sep[0], color='r')
ax2[0, 0].set_title('Studio')
ax2[0, 1].plot(org_sep[1], org_sep[1], label='Predicted', linewidth=2)
ax2[0, 1].scatter(org_sep[1], pred_sep[1], color='r')
ax2[0, 1].set_title('Two rooms')

ax2[0, 2].plot(org_sep[2], org_sep[2], label='Predicted', linewidth=2)
ax2[0, 2].scatter(org_sep[2], pred_sep[2], color='r')
ax2[0, 2].set_title('Three rooms')

ax2[1, 0].plot(org_sep[3], org_sep[3], label='Predicted', linewidth=2)
ax2[1, 0].scatter(org_sep[3], pred_sep[3], color='r')
ax2[1, 0].set_title('Four rooms')

ax2[1, 1].plot(org_sep[4], org_sep[4], label='Predicted', linewidth=2)
ax2[1, 1].scatter(org_sep[4], pred_sep[4], color='r')
ax2[1, 1].set_title('Five rooms')

ax2[1, 2].plot(org_sep[5], org_sep[5], label='Predicted', linewidth=2)
ax2[1, 2].scatter(org_sep[5], pred_sep[5], color='r')
ax2[1, 2].set_title('Six or more')

txt = '\n'.join(("MAE: {0:.0f} €".format(stats[0][0]), "RME: {0:.2f}%".format(stats[0][1]), "RMSE: {0:.0f} €".format(stats[0][2]), "R²: {0:.2f}".format(stats[0][3])))
ax2[1, 2].text(-2.6, 1.7, txt, fontsize=14,
               verticalalignment='bottom', transform=ax.transAxes)

txt = '\n'.join(("MAE: {0:.0f} €".format(stats[1][0]), "RME: {0:.2f}%".format(stats[1][1]), "RMSE: {0:.0f} €".format(stats[1][2]), "R²: {0:.2f}".format(stats[1][3])))
ax2[1, 2].text(-1.4, 1.7, txt, fontsize=14,
               verticalalignment='bottom', transform=ax.transAxes)

txt = '\n'.join(("MAE: {0:.0f} €".format(stats[2][0]), "RME: {0:.2f}%".format(stats[2][1]), "RMSE: {0:.0f} €".format(stats[2][2]), "R²: {0:.2f}".format(stats[2][3])))
ax2[1, 2].text(-0.2, 1.7, txt, fontsize=14,
               verticalalignment='bottom', transform=ax.transAxes)

txt = '\n'.join(("MAE: {0:.0f} €".format(stats[3][0]), "RME: {0:.2f}%".format(stats[3][1]), "RMSE: {0:.0f} €".format(stats[3][2]), "R²: {0:.2f}".format(stats[3][3])))
ax2[1, 2].text(-2.6, 0.5, txt, fontsize=14,
               verticalalignment='bottom', transform=ax.transAxes)

txt = '\n'.join(("MAE: {0:.0f} €".format(stats[4][0]), "RME: {0:.2f}%".format(stats[4][1]), "RMSE: {0:.0f} €".format(stats[4][2]), "R²: {0:.2f}".format(stats[4][3])))
ax2[1, 2].text(-1.4, 0.5, txt, fontsize=14,
               verticalalignment='bottom', transform=ax.transAxes)

txt = '\n'.join(("MAE: {0:.0f} €".format(stats[5][0]), "RME: {0:.2f}%".format(stats[5][1]), "RMSE: {0:.0f} €".format(stats[5][2]), "R²: {0:.2f}".format(stats[5][3])))
ax2[1, 2].text(-0.2, 0.5, txt, fontsize=14,
               verticalalignment='bottom', transform=ax.transAxes)


plt.xticks(fontsize=10)
plt.yticks(fontsize=10)

for ax in ax2.flat:
    ax.set(xlabel='Original price', ylabel='Predicted price')

# Hide x labels and tick labels for top plots and y ticks for right plots.
for ax in ax2.flat:
    ax.label_outer()

# %% [code]
#tfjs.converters.save_keras_model(best_model, './models/wandb/')
#tfjs.converters.save_keras_model(model, './models/etuovi_model13/')
#scalerDf.to_csv(r'.\models\wandb\scaler.csv')

# %% [code]
